# Supplementary material for: Mycoplasma contamination of leukemic cell lines alters protein expression determined by reverse phase protein arrays
Source: Cytotechnology. 2018 Sep 6;70(6):1529–35. doi: 10.1007/s10616-018-0244-2 (PMC6269355; doi:10.1007/s10616-018-0244-2)
Supplement: Supplementary file 1 — Supplemental Table S1. Cell line information for the 52 samples included in the analysis. Information is provided regarding mycoplasma status, disease, source, and the ATCC culture method (XLSX 175 kb) [file 10616_2018_244_MOESM1_ESM.xlsx]

## Sheet: Sheet1
Cell Line	Mycoplasma status	Disease	Source	Culture	Box	Viability	YWHAE	EIF4EBP1.pT70	EIF4EBP1	ACTB	ADAR	AIFM1	AKR1C3	AKT1_2_3	AKT1_2_3.pT308	AKT1_2_3.pS473	PRKAA1_2.pT172	PRKAA1_2	ARC	ASH2L	ASNS	ASS1	ATF3	ATG7	ATM.pS1981	ATM	AXL	BAD.pS112	BAD	BAK1	BAX	BCL2L1	BCL2	BECN1	BID	BCL2L11	GRP78	BMI1	BRCA2	BRD4	NCL	CASP3	CASP3.cle	CASP7.cle	CASP9	CASP9.cl315	CASP9.cl330	CTNNB1.pS33_37_T41	CTNNB1
BV173	Infected	B cell precursor, CML in blast crisis	Human	10% FBS, RPMI1640	5	94.2	0.0223347	1.22256	1.69202	0.211978	-0.781029	-0.00544287	-1.85098	0.445119	-0.00111871	-1.20424	1.18422	0.15476	1.51523	-0.312696	1.75299	0.0792609	-0.136666	0.2173	0.169465	0.652674	-0.662926	-1.09054	-0.261254	-0.735654	-0.374075	0.137876	-1.00694	-0.393214	0.494584	-0.433315	-0.286418	-0.344875	-0.753758	0.216655	-0.676766	0.882646	0.2328	0.630149	-0.0936558	-0.154426	0.0633547	-0.133681	-1.13617
BV173	Non-Infected	B cell precursor, CML in blast crisis	Human	10% FBS, RPMI1640	5	96.9	-0.0795826	1.85771	1.70019	0.00414343	-0.252383	-0.121082	-2.18145	0.135073	-0.374389	-1.29722	1.56991	0.448087	1.45115	0.351241	2.10462	0.278052	-0.480742	0.242625	0.0283649	0.359517	-0.486002	-0.82294	-0.0679644	-0.414014	-0.19774	0.480986	-0.75572	-0.198295	1.03746	-0.00791278	-0.198508	-0.709894	-0.531087	0.142849	-0.676542	0.0437925	0.581127	1.1923	-0.0724149	0.813418	0.103808	0.0382712	-0.95531
BV173 treated	Post Treatment	B cell precursor, CML in blast crisis	Human	25ng/ml plasmacin 2Ws, 10% FBS, RPMI1640	5	97.2	-0.273758	1.7996	1.40469	0.338914	-0.382783	0.0255612	-1.45603	0.110621	-0.322173	-0.725373	1.27131	0.310555	1.8775	0.223258	1.73219	0.688147	-0.069571	0.355379	0.132075	0.606623	-0.433533	-0.597298	-0.112858	-0.366681	-0.180231	0.515342	-0.809271	-0.0192917	0.953067	-0.288698	-0.168246	-0.535591	-0.586362	0.0318686	-0.687083	-0.46074	0.629143	0.81521	-0.026116	0.500366	-0.0918124	0.0615338	-0.990406
Daudi	Infected	B lymphoblast,Burkitt's lymphoma	Human	10% FBS, RPMI1640	16	95	-0.346405	0.985353	1.29353	0.261954	0.487227	0.763487	-1.61124	0.502838	0.259834	-0.31136	1.12619	0.345468	-0.264103	-0.291928	4.1277	1.82922	-0.0922874	1.51484	0.240548	-0.134673	-0.596269	-0.23276	-0.254652	0.397191	-1.01951	0.108441	-2.59089	-0.0392208	0.856162	0.644449	0.671857	0.317229	-0.200653	0.294973	-0.137606	-0.760263	0.191654	0.741445	-0.233492	0.758589	0.174074	0.150117	-0.826818
Daudi	Non-Infected	B lymphoblast,Burkitt's lymphoma	Human	10% FBS, RPMI1640	16	95.6	-0.136237	-0.047255	-0.191264	0.408695	0.340957	0.621333	-1.79673	-0.323329	-0.0105045	-0.721907	0.572371	0.0858128	-1.49293	-0.186831	3.11231	0.260377	0.0353997	0.112722	0.296711	-0.285396	-0.404254	-0.499759	-0.201812	0.241794	0.624848	1.43519	-3.9695	0.559854	-0.468425	1.34423	0.361718	-0.849269	-0.161379	0.257142	-0.528845	-0.456217	0.356841	1.32434	0.668918	0.854767	0.524257	0.148805	-0.489708
GM00131	Non-Infected	Lymphoblastoid cell line	Human	10% FBS, RPMI1640	6	96.6	-0.363196	-0.579492	-0.0435593	1.68596	0.449771	0.764435	-1.24946	0.19447	0.551742	-0.646643	1.54398	0.72088	0.575274	-0.322558	3.5592	-0.224732	-0.0149377	0.420182	0.561919	0.927286	-0.332656	-0.23827	-0.00634346	0.688424	0.780961	0.315807	0.072908	0.739261	0.91509	0.166773	0.192885	-0.514675	-0.362711	0.125007	0.493503	0.143018	1.44592	1.32246	0.388962	0.626607	0.306766	0.0713691	-0.60384
GM00131 treated	Post Treatment	Lymphoblastoid cell line	Human	25ng/ml plasmacin 2Ws, 10% FBS, RPMI1640	6	96	0.0823849	-0.410177	-0.285814	1.10058	0.272159	0.216054	-1.29157	-0.137583	0.357271	-1.02249	1.32942	0.501102	0.808567	-0.496371	3.13758	0.0300975	-0.534235	0.248058	0.577798	0.562711	-0.514742	-0.606983	-0.139731	0.320514	0.63057	0.526869	0.00266445	0.437836	0.980374	0.162408	0.148737	-1.07751	-0.698419	0.0696585	-0.139106	-0.283948	0.615186	1.29039	0.286558	0.624577	0.475614	-0.161487	-0.367129
HL-60	Non-Infected	Leukemia, AML M2	Human	10% FBS, RPMI1640	2	93.7	-0.641904	0.708286	1.06224	0.666923	-0.135536	0.500092	-1.62061	0.532706	0.357197	-0.544785	1.21707	0.733815	-1.20244	0.0440734	2.8656	-0.140469	-0.34189	1.1257	0.329851	0.137285	-0.400556	0.336737	-0.146637	0.622145	-0.0815433	0.169455	0.638534	0.215772	1.28983	1.56503	0.539465	-0.921419	-0.192325	0.0650026	-0.303015	-0.624081	0.50515	0.971781	-0.0833337	1.18473	0.180395	0.241959	-0.861611
HL-60	Infected	Leukemia, AML M3	Human	10% FBS, RPMI1640	2	99.1	-0.624633	1.36362	1.44508	0.433995	0.377706	0.298305	-1.87168	0.146428	0.570123	-0.640086	0.784703	0.653644	-1.09542	0.283818	3.074	0.427954	-0.495339	1.60981	0.321893	0.522594	-0.400153	0.465104	-0.35071	0.315223	-0.173455	0.0870315	1.13199	0.396808	1.1029	1.84946	0.0950734	-0.286035	-0.43039	0.103424	-0.752381	0.181068	0.0381774	0.732234	-0.102129	0.338439	0.22525	0.314651	-1.00652
HL-60 treated	Post Treatment	Leukemia, AML M4	Human	25ng/ml plasmacin 2Ws, 10% FBS, RPMI1640	2	95.4	-0.325242	1.47556	1.89967	0.355141	-0.12079	0.55403	-1.11607	0.485269	-0.275567	-0.119137	1.2437	-0.188287	-0.413622	0.0913364	3.53391	2.00791	0.0750713	1.62705	0.477733	0.721018	-0.766099	-0.401925	0.0255955	0.216998	-0.0123113	0.283572	0.618999	0.638481	0.680944	1.40686	0.496609	-1.0316	-0.0610859	0.402349	-1.48798	-0.421162	0.600763	0.268734	0.0310132	0.302121	0.285622	-0.183451	-0.555402
Jurkat	Non-Infected	Leukemia, T-ALL	Human	10% FBS, RPMI1640	1	98.6	0.218142	-0.317283	-0.248489	0.0799548	-0.367471	0.275765	-1.16012	-0.303696	1.17172	2.65586	1.48586	0.675694	-0.0941853	-0.955165	1.95154	-0.249496	-0.169147	-0.308727	0.279131	-1.80627	-0.617397	-0.217333	0.29739	-0.230187	-2.20131	0.137283	-0.936692	0.0305719	0.665086	0.700641	-0.149677	-0.288461	-0.441447	-0.11994	0.152709	-0.227888	0.344625	0.985548	-0.00338416	0.128492	0.213111	0.343455	0.169028
Jurkat treated	Post Treatment	Leukemia, T-ALL	Human	25ng/ml plasmacin 2Ws, 10% FBS, RPMI1640	1	96.9	-0.140016	0.0156777	-0.199266	-0.192446	-0.099604	0.164224	-1.45864	-0.477087	1.66212	3.1953	1.64484	0.647444	-0.118764	-0.675122	1.82767	-0.103329	-0.256335	-0.0405058	0.0911001	-1.25113	-0.365016	0.182673	0.385052	0.0151382	-2.21038	0.470381	-1.69704	0.230045	1.11618	0.832447	-0.343266	-1.12535	-0.356267	-0.0205409	0.199427	-0.439952	0.795439	1.28105	-0.087701	0.933664	0.0266213	0.310759	0.211624
K562	Infected	Leukemia, CML	Human	10% FBS, RPMI1640	1	92.6	-0.0875777	0.0138055	0.59962	-0.586697	-0.34244	0.437552	-1.43938	-0.420458	0.0502797	-0.976972	1.42186	1.02708	0.433361	0.694697	4.64488	0.0389799	-0.426531	0.535126	0.132734	-0.668326	1.01455	-0.227477	-0.604508	0.175245	-0.727787	1.16666	-4.29353	-0.138581	0.648144	0.995301	0.35471	-0.429462	-0.30132	-0.199453	-0.769732	-1.0992	0.635849	1.09045	1.17988	1.53365	0.787411	0.268983	-0.999232
K562	Non-Infected	Leukemia, CML	Human	10% FBS, RPMI1640	1	96.4	-0.176967	-0.0366238	0.992857	-0.339318	-0.438836	0.62417	-1.50166	-0.0042343	0.10591	-0.864463	0.725022	0.79751	0.372445	0.453014	4.91089	-0.23768	-0.319717	0.51953	0.0933137	-0.798137	0.444099	-0.637727	-0.438291	-0.106139	-0.683787	1.47422	-4.71423	0.0585105	0.752404	0.368502	0.293617	-0.523307	-0.267966	0.289852	-0.962618	-0.396711	0.125111	0.756931	1.21241	0.991379	0.552149	0.218191	-1.0966
K562 treated	Post Treatment	Leukemia, CML	Human	25ng/ml plasmacin 2Ws, 10% FBS, RPMI1640	1	92.5	-0.595934	1.06777	1.18794	-0.280581	-0.234835	0.479293	-1.23118	0.138007	0.128428	-0.730591	1.58377	1.02915	0.697858	0.84771	4.01945	0.0580776	-0.244279	0.26122	0.0357298	-1.20406	0.758115	-1.13193	-0.689542	-0.0961712	-0.649325	1.33858	-4.78017	-0.0436296	1.03891	1.05219	0.067111	-0.369021	-0.27543	0.323379	-0.657332	-0.666	0.0914107	1.15968	1.13186	1.4904	0.555801	0.191991	-1.03744
Kasumi-1	Infected	Leukemia, AML M2	Human	15% FBS,RPMI1640	3	97.2	-0.806254	0.456581	0.744738	-0.322113	-0.0269953	0.207	-1.43864	-0.041516	0.498018	-0.755707	0.483688	0.537021	0.866959	-0.314217	1.42034	0.0863296	-0.343953	0.0214836	-0.0584362	-0.433216	-0.17717	-0.609344	-0.0705192	0.253559	-0.312098	0.177554	0.729802	0.0820344	0.626236	1.88632	0.376316	-0.540874	-0.587691	-0.285457	-0.787093	0.193196	0.731988	1.07021	-0.0649996	0.427655	0.0347059	0.233863	-0.988351
Kasumi-1	Non-Infected	Leukemia, AML M2	Human	10% FBS, RPMI1640	3	93	-0.558498	0.824047	1.04355	0.0776069	0.0958118	0.414421	-1.56478	0.280903	-0.163872	-0.695565	1.3412	0.508669	1.97155	-0.194269	1.54745	-0.148304	-0.477877	-0.0817171	-0.0125828	-0.366639	-0.54784	-0.436713	0.200538	0.231305	-0.0720125	0.284549	-0.112036	0.42409	0.702748	1.7273	0.340161	-0.970681	-0.437032	0.0375419	-0.880679	-0.0341676	1.29373	1.38033	0.0472512	1.10887	0.16436	0.176436	-1.01621
Kasumi-1 treated	Post Treatment	Leukemia, AML M2	Human	25ng/ml plasmacin 2Ws, 10% FBS, RPMI1640	3	94.4	-0.188774	0.871807	0.893481	-0.563053	-0.0356432	0.0270545	-1.7532	0.054695	0.0104696	-0.121348	0.273953	0.778812	0.0721659	-0.0631136	1.67695	0.0452906	-0.433661	0.0719008	0.265274	-0.19288	-0.498386	-0.463478	0.196572	0.462438	-0.0300775	0.579378	0.211617	0.302473	0.894301	1.76577	0.73688	-0.83968	-0.407305	-0.269556	-0.94841	-0.242927	1.10026	1.58316	-0.0902767	1.07599	0.293555	0.387238	-0.32952
KBM5	Infected	Leukemia, CML	Human	10%FBS, RPMI1640	2	96.9	-0.3527	1.96353	1.46719	0.0189187	-0.162643	-0.209937	-1.81481	-0.386541	-0.176625	-0.685533	0.406747	0.826947	-0.225004	0.273596	3.50541	1.58858	-0.421866	1.14063	0.0139924	-0.28066	-0.0896447	-0.347947	-0.465302	0.411758	-0.594629	-0.0672935	0.577867	-0.211066	1.48457	1.68729	-0.0577716	-0.874316	-0.212042	-0.0354393	-0.0147162	-0.574475	0.499198	0.582787	-0.170487	0.507788	-0.170904	0.407859	-0.908899
KBM5	Non-Infected	Leukemia, CML	Human	10%FBS, RPMI1640	2	94.3	-0.450844	2.33926	1.53216	0.00633615	-0.0254295	-0.269009	-1.89101	-0.415531	-0.124349	-0.649168	1.41394	0.705485	0.134521	0.537034	3.76702	1.79503	-0.366526	1.20923	0.0423297	-0.185079	-0.0212136	-0.00489282	-0.386492	0.473016	-0.375674	-0.152072	0.171355	-0.106839	1.70252	1.30874	-0.244318	-0.619261	-0.441906	0.175689	-0.55817	-0.772645	0.498018	0.649453	-0.294816	0.608898	-0.242565	0.302983	-1.2565
KBM5 treated	Post Treatment	Leukemia, CML	Human	25ng/ml plasmacin 2Ws, 10% FBS, RPMI1640	2	95.5	-0.00446172	2.03195	1.22629	0.0616461	-0.177048	0.229769	-1.95758	0.0625609	-0.265317	-0.677445	1.75466	0.680135	0.574224	0.234675	3.58123	1.67381	-0.241742	1.25976	0.309609	-0.103716	-0.0961141	-0.0609199	-0.317235	0.366371	-0.397076	-0.102326	0.159709	-0.1157	1.53174	1.077	-0.155971	-0.945909	-0.351588	0.533486	-0.518199	-0.836611	0.862887	0.851848	-0.0807698	0.679298	-0.0853864	0.0963747	-1.24685
KBM5 STI, w/o STI	Non-Infected	CML T315I	Human	10% FBS, RPMI1640	2	98.15	-0.427521	1.46999	2.01792	-0.038203	0.106948	0.0621398	-1.89921	0.20014	0.3142	-0.60846	0.659427	0.760226	-0.0299388	0.020265	4.10057	2.40633	-0.0136748	1.11975	0.0916913	0.0955112	-0.345985	0.00212477	0.0860007	0.256444	0.0940084	0.24437	-0.313801	0.366044	1.74639	0.528483	-0.140228	-0.300471	-0.298384	0.362697	-0.754903	-0.0683618	0.500175	0.913457	-0.211045	0.687353	-0.0754118	0.0700948	-1.0768
KBM5 STI, w/o STI	Infected	CML T315I	Human	10% FBS, RPMI1640	2	97.9	-0.558572	1.17828	1.25207	0.285866	-0.0645816	-0.0787951	-1.51401	-0.366287	0.0924893	-0.63843	0.850277	0.723004	-0.214265	-0.351233	3.76623	1.96634	0.0428449	1.35798	0.14302	0.0212313	-0.43338	-0.17466	-0.095491	0.230154	-0.472149	0.0667381	0.524746	0.199252	1.29544	0.988214	-0.0507581	-0.0931478	-0.162754	-0.0975257	-0.837679	-0.419999	0.249653	0.483409	-0.191752	0.259267	-0.122786	-0.0143519	-0.962518
KBM5 STI, w/o STI treated	Post Treatment	CML T315I	Human	25ng/ml plasmacin 2Ws, 10% FBS, RPMI1640	2	97.8	-0.198559	1.53098	1.88606	0.701	-0.182982	0.0574833	-1.94798	0.494672	-0.0182985	-0.242331	1.75437	0.408029	0.803825	-0.243964	3.73155	2.68364	-0.0470421	1.38265	0.334255	0.329865	-0.509011	0.182551	0.448918	0.0923882	0.062192	0.219448	-0.385856	0.504612	1.58095	0.627676	0.0508267	-0.601089	0.0456012	0.278517	-0.978074	0.10141	0.0612024	0.591326	-0.0442084	0.386084	-0.0179578	-0.080558	-1.15818
KG-1	Non-Infected	Leukemia, AML M3	Human	10% FBS, RPMI1640	3	95.5	-0.772474	2.13745	1.91383	0.100064	-0.159162	0.382846	-1.54282	-0.289664	0.132705	-0.815779	1.02124	0.633891	-1.17159	0.228309	0.0809994	-0.567604	-0.630089	-0.476909	0.0839508	-0.00563002	-0.219327	-0.100542	0.341032	0.0530543	-0.124149	0.389422	0.567012	0.127585	0.499398	0.27128	-0.114185	-0.475925	-0.716073	0.11876	0.170443	-0.357457	0.643778	1.24513	0.0258632	0.886815	0.181283	0.396296	-0.312506
KG-1	Infected	Leukemia, AML M3	Human	10% FBS, RPMI1640	3	98.7	0.0274553	1.59094	1.34358	0.0445393	0.0603542	-0.0837335	-2.01818	0.322393	0.45574	-0.794876	1.32617	0.522557	-1.10968	0.0052882	2.92371	1.12784	-0.672864	0.780024	-0.150823	-0.824727	-0.450471	-0.430914	-0.585986	-0.00542594	-0.0405325	-0.296581	-0.360146	-0.209956	0.606366	1.55799	-0.101857	-0.415332	-0.407039	-0.101877	-0.722308	-0.230591	0.0501304	0.611772	0.0738805	0.175855	-0.0211688	0.317502	-0.89538
KG-1 treated	Post Treatment	Leukemia, AML M3	Human	25ng/ml plasmacin 2Ws, 10% FBS, RPMI1640	3	96.6	-0.318347	1.64305	1.22809	0.461709	-0.103045	0.2652	-1.6833	0.521654	0.0864161	-0.342237	1.58705	0.503578	-0.772984	0.244693	2.86338	1.23736	-0.550156	1.23681	-0.0392854	-0.658808	-0.393738	-0.281062	-0.545422	0.238535	0.552417	-0.153766	-0.71966	0.314343	0.88202	0.950273	-0.0395899	-0.715849	0.0255662	0.134084	-1.15147	-0.398113	0.458513	0.564573	0.310954	0.549061	0.013773	0.167341	-0.993766
ML-2	Infected	Leukemia, AML M3	Human	10% FBS, RPMI1640	2	98.4	-0.255005	1.69421	1.65284	0.203721	0.467437	0.00535967	-1.84127	0.761062	0.255856	-0.957786	1.35835	0.699751	-0.628014	0.134741	3.073	0.947851	-0.310266	0.661939	-0.045074	-0.770531	-0.434014	-0.532874	-0.401345	0.466326	0.278718	0.0240432	0.143274	0.313413	1.01729	1.50912	0.165898	-0.319588	-0.060137	-0.00681358	-0.63237	-0.120228	0.343002	1.20857	0.307146	0.730996	0.307111	0.515689	-0.981329
ML-2	Non-Infected	Leukemia, AML M3	Human	10% FBS, RPMI1640	2	95.1	-0.40516	1.98063	1.35956	0.121133	0.533716	0.0486436	-2.10393	0.386498	0.397108	-0.428223	1.30438	0.797519	-0.794792	0.435106	3.24636	0.8043	-0.432412	0.8884	-0.206173	-1.01622	-0.592363	-0.0380068	-0.617962	0.506063	0.32545	-0.312301	-0.0512838	0.261405	1.3089	1.06402	0.0933768	-0.496156	-0.137891	-0.300766	-0.6808	-0.254743	0.153075	1.17437	0.0556787	0.657016	-0.0405591	0.214647	-1.15266
ML-2 treated	Post Treatment	Leukemia, AML M3	Human	25ng/ml plasmacin 2Ws, 10% FBS, RPMI1640	2	94	-0.376496	0.271421	0.712342	-0.0640109	-0.0645369	0.775969	-1.49506	0.176079	-0.0998056	-0.475458	0.973169	0.389807	1.11946	0.782799	4.57319	-0.394211	-0.330163	0.57816	0.134835	-1.14165	1.27243	-0.755848	-0.324605	-0.269298	-0.30619	1.51298	-4.36777	4.4137e-05	0.626332	0.836579	0.396178	-0.766812	-0.156621	0.466999	-1.36021	-0.869532	0.50409	0.659888	1.21838	0.799409	0.64019	0.358637	-0.990508
Molm14	Non-Infected	Leukemia, AML M5a	Human	10% FBS, RPMI1640	5	98	-0.655409	1.37154	1.20695	0.276221	-0.226962	0.0702559	-1.73177	0.0609145	0.133417	0.198934	1.25243	0.579557	0.871572	-0.0659173	3.12598	1.95398	-0.50304	0.654171	0.0033133	0.279454	2.09327	-0.374252	-1.06425	-0.062454	0.0681913	-0.291145	0.52528	0.0221935	0.425413	1.16035	-0.364376	0.0464228	-0.22111	-0.0440476	-0.562232	-0.844737	0.51434	0.832727	-0.345548	0.454801	-0.0744614	0.0284703	-1.24561
Molm14 treated	Post Treatment	Leukemia, AML M5a	Human	25ng/ml plasmacin 2Ws, 10% FBS, RPMI1640	5	98.7	-0.402678	1.70789	1.38648	-0.00544077	-0.333947	-0.126448	-1.97521	0.011407	0.150543	0.69425	1.4862	0.371118	0.516694	-0.197718	3.66875	2.24862	-0.741604	0.49805	-0.215408	0.141774	1.90513	-0.440325	-1.28268	-0.126726	-0.195859	-0.563728	0.5919	-0.0538805	0.369417	1.14381	-0.333266	-0.24974	-0.301821	0.308923	-0.753126	-0.577091	0.119615	0.560202	-0.450703	0.260929	-0.106816	-0.0505906	-1.12478
MR2	Infected	APL	Human	10% FBS, RPMI1640	16	94.2	0.118125	-0.291219	0.638407	0.368353	-0.678431	0.497545	-1.62128	0.219016	0.799816	-0.308547	1.02666	0.49351	1.8825	-0.736018	1.44402	0.543367	-0.194969	-0.430095	0.467986	0.17409	-0.269538	-0.0394841	-0.077483	0.133289	-0.0783091	-0.220566	1.0936	0.532899	0.670776	0.328695	0.45719	-0.777691	-0.174161	-0.0268182	0.715064	-1.00444	0.929472	0.959466	0.185738	0.998991	0.227187	0.403874	-0.882304
MR2 treated	Post Treatment	APL	Human	25ng/ml plasmacin 2Ws, 10% FBS, RPMI1640	16	93.1	-0.262094	-0.18857	0.61321	0.304653	-0.592616	0.7217	-1.59636	0.0383537	0.606159	-0.155076	0.807343	0.44842	1.81872	-0.435902	1.05669	0.640488	-0.00907126	-0.597752	0.308654	0.244423	-0.202675	0.346237	0.108676	0.231004	0.250686	-0.162586	1.19566	0.639099	0.742932	0.423903	0.343357	-0.530414	-0.190893	-0.10547	0.67171	-0.925034	1.18549	1.0765	0.114576	0.820617	-0.00529277	0.324492	-1.15005
MV4-11	Infected	Leukemia, AML M5	Human	10% FBS, RPMI1640	6	96.5	-0.361108	1.04899	1.07856	0.565949	-0.347536	0.248455	-1.59331	0.603559	0.125262	-0.332665	0.718624	0.395571	0.0660339	-0.26042	1.87839	0.94048	-0.626926	0.882371	0.455345	0.843855	2.38339	0.265254	-0.482319	-0.397063	1.04181	-0.336864	0.284397	0.126166	0.815971	0.105367	0.108971	-0.322048	-0.990657	-0.0293332	0.162962	0.107386	1.62487	1.09002	-0.37435	0.614113	-0.0887008	-0.0784453	-1.13973
MV4-11	Non-Infected	Leukemia, AML M5	Human	10% FBS, RPMI1640	6	93	-0.4659	1.93749	1.81069	0.613061	-0.174114	0.429002	-1.51703	0.906116	0.475847	-0.220603	-0.27066	0.452544	-0.501323	0.0469593	3.0409	0.939071	-0.486757	0.674297	0.251833	0.682467	1.01848	0.301709	-0.201385	0.0471659	1.76402	-0.384975	0.997188	0.551629	1.35982	0.316115	0.0284812	-1.43426	-0.853881	0.510328	0.430279	0.140106	1.16955	0.873704	0.309862	0.877217	-0.0816903	0.1582	-1.20718
MV4-11 treated	Post Treatment	Leukemia, AML M5	Human	25ng/ml plasmacin 2Ws, 10% FBS, RPMI1640	6	91	0.0782271	1.93354	1.63865	-0.0769139	-0.347863	0.0416398	-1.93956	0.662296	0.635378	-0.990803	0.515838	0.489914	-0.919448	0.277596	3.14824	1.22648	-0.910612	0.769791	0.583914	0.480686	0.781317	0.163921	-0.459547	0.0294823	0.830345	-0.271307	0.704807	0.160485	1.20471	-0.139271	-0.0733201	-0.928656	-0.782728	0.309534	0.494656	0.229874	1.34011	0.952359	-0.192834	0.603112	0.121423	0.16369	-1.09402
Nalm6	Infected	B-ALL	Human	10% FBS, RPMI1640	8	99.4	0.43882	0.831593	0.926843	-0.13823	-0.285323	-0.184527	-1.71887	-0.0320463	-0.600086	-0.594256	0.935456	0.13193	1.7847	-0.496682	1.90405	-0.556167	-0.866893	0.420182	0.213532	-0.520433	-0.464185	-1.35628	-0.358103	-0.476009	-2.14493	0.278733	-0.107528	-0.435099	-0.187315	1.38092	0.0454004	-0.30575	0.105709	0.414799	-0.464764	-0.204081	-0.221257	0.307658	0.269728	-0.0559654	0.526005	-0.0437298	-0.613924
Nalm6 treated	Post Treatment	B-ALL	Human	25ng/ml plasmacin 2Ws, 10% FBS, RPMI1640	8	98.5	-0.437099	1.32282	0.947864	-0.0553163	-0.0471926	0.0823856	-1.32194	-0.332349	0.270132	-0.392969	0.928033	0.305966	1.87421	-0.356625	1.98927	0.132694	-0.620114	0.110623	0.0284053	-0.323181	0.0333182	-0.49372	-0.377576	-0.140557	-2.18406	0.271164	-0.317382	-0.210798	0.17604	1.81842	0.00525515	-0.402594	-0.153522	0.162866	-0.301004	-0.438851	0.231978	0.945882	0.208295	1.00952	0.255402	0.409356	-0.756899
OCIAML3 ITD	Infected	Leukemia, AML M4	Human	10% FBS, RPMI1640	15	91.9	-0.244056	0.764317	0.747367	0.216804	0.163452	0.0928743	-1.91665	0.0307724	0.69335	-0.656273	0.493592	0.51251	1.89406	-0.183228	2.46483	1.30991	-0.612772	1.38891	0.516796	0.596088	-0.314737	0.126799	-1.0082	0.685085	-0.239955	-0.207375	1.19234	0.194435	1.25164	1.81627	0.135582	-0.894751	-0.057991	-0.800086	0.20073	-0.980046	0.52945	1.00519	-0.0662744	0.787281	0.0545789	-0.0780417	-0.797689
OCIAML3 ITD treated	Post Treatment	Leukemia, AML M4	Human	25ng/ml plasmacin 2Ws, alpha-MEM with ribonucleosides and deoxyribonucleosides, 20 % FBS, NEAA (100X)+puro 1ug/ml	15	95.3	-0.177341	0.608242	1.25653	0.217025	0.546913	0.25656	-1.69114	0.458478	0.706703	-0.163472	1.30747	0.870788	1.33874	0.254471	2.66907	1.59189	-0.318824	0.961365	0.499406	0.617816	-0.389497	0.0417294	-0.737827	0.78178	-0.0334789	-0.121068	2.28768	0.483912	1.81296	1.86741	0.0134132	-0.0644803	0.0574179	-0.470841	0.696049	-0.644099	0.446748	1.08053	-0.0331383	1.05637	-0.0861835	0.168044	-1.15025
Raji	Infected	B lymphocyte, Burkitt's lymphoma	Human	10% FBS, RPMI1640	1	95.2	-0.673142	-0.788295	-0.193068	1.07801	-0.2321	0.438879	-1.39865	-0.403486	0.132507	-0.609258	0.84811	0.320399	0.916205	-1.1447	2.11109	0.0281128	0.16469	0.228201	0.0691885	0.39886	-0.901393	0.208308	-0.104622	-0.117606	-0.000584112	0.440239	-2.82351	0.455931	0.128652	2.39479	0.682366	-0.88883	-0.403317	-0.0116873	-0.313561	-0.582037	0.972737	1.12354	0.595627	0.679157	0.422889	-0.198224	-0.753812
Raji	Non-Infected	B lymphocyte, Burkitt's lymphoma	Human	10% FBS, RPMI1640	1	98.7	-0.299716	-1.45726	-1.23339	0.527467	0.187277	0.868444	-1.51484	-0.0384935	0.0654091	-0.659736	0.927264	0.442942	1.13057	-0.892263	3.41831	0.205903	-0.0629834	0.190252	0.221335	0.297283	-0.292184	-0.0757448	0.0158548	0.0836487	0.068885	0.83174	-0.964331	0.560664	0.241879	2.48566	0.786694	-1.36912	-0.242223	-0.107821	-0.029726	-0.46512	-0.0142962	1.27003	0.678019	0.945395	0.333675	0.270273	-0.789854
Raji treated	Post Treatment	B lymphocyte, Burkitt's lymphoma	Human	25ng/ml plasmacin 2Ws, 10% FBS, RPMI1640	1	95.1	-0.244878	-0.476521	-0.893249	0.224215	0.180232	0.35235	-1.77042	-0.191487	0.137846	-0.121851	0.794883	0.452355	0.657927	-0.707687	2.68716	-0.290807	-0.306728	0.202809	0.189102	0.240752	-0.333409	0.690697	-0.265734	0.256452	-0.150569	0.321981	-1.8488	0.235352	0.446036	2.52278	0.0810318	0.177662	-0.536396	-0.164401	-0.566577	-1.37218	0.475369	1.51277	0.98979	0.947216	0.493126	0.0836094	-0.935297
REH	Infected	ALL	Human	10% FBS, RPMI1640	8	99	0.115909	0.231149	0.496866	0.306882	-0.417437	-0.309952	-1.17871	-0.0930655	0.443415	-0.723804	0.562929	0.505562	2.27072	-0.463663	2.16992	0.539475	-0.57035	-0.091452	-0.147165	-1.37118	-0.533693	-0.549778	-0.0197149	-0.294007	-0.304196	0.315551	1.15426	-0.506493	0.362959	0.911562	-0.340818	0.189399	-0.411806	-0.131397	-0.319907	-0.167144	0.198298	0.890024	-0.297843	-0.0913812	0.134648	0.38143	-1.13222
REH	Non-Infected	ALL	Human	10% FBS, RPMI1640	8	98.2	-0.0864654	0.637497	0.536634	0.218912	-0.204164	-0.164132	-1.14598	-0.164239	0.0910253	0.441976	1.16513	0.393275	2.80837	-0.249433	1.5739	1.32776	-0.0790208	-0.107245	-0.174161	-1.06221	-0.748914	-1.15004	0.0928683	-0.0914673	-0.220333	0.483335	1.37797	-0.0394855	0.352505	1.15332	-0.194593	-0.23266	-0.260749	0.209135	-0.664755	-0.322628	0.639508	1.04953	0.0598471	0.263173	0.334294	0.167252	-1.12075
REH treated	Post Treatment	ALL	Human	25ng/ml plasmacin 2Ws, 10% FBS, RPMI1640	8	99.1	0.223028	0.865099	0.544037	-0.0175338	-0.436807	-0.271716	-1.53911	-0.328605	0.429406	-0.949088	0.456669	0.397417	2.05898	-0.5407	1.84395	0.47886	-0.35052	-0.0598703	0.00463521	-1.14597	-0.616491	-0.92429	0.199968	0.0928621	-0.33239	0.474658	0.875889	-0.297912	0.426218	0.842589	-0.125926	0.0539371	-0.444915	-0.0560558	-0.555173	-0.660681	0.113804	1.02462	-0.0407513	0.762973	0.425388	0.399643	-0.773008
RS4:11	Non-Infected	Leukemia, BCP-ALL	Human	10% FBS, RPMI1640	15	97.6	0.137571	0.781258	0.737319	0.290555	0.150296	0.173567	-0.567537	0.175519	0.345048	-0.77918	1.41084	0.664005	1.21744	-0.0600428	-0.910949	1.07135	-0.187643	-0.205546	0.0540406	0.137789	-0.377189	-0.892994	-0.301195	-0.669215	-0.372915	0.0337358	1.21223	0.125857	0.747515	1.68971	-0.185544	0.202354	-0.54663	0.084378	0.174409	-0.0777449	0.604198	1.07301	0.381189	-0.000463523	0.287214	0.12587	-1.12369
RS4:11 treated	Post Treatment	Leukemia, BCP-ALL	Human	25ng/ml plasmacin 2Ws, 10% FBS, RPMI1640	18	94.9	0.0955081	1.2918	1.06216	-0.115929	0.285224	0.547417	-1.25512	0.056371	-0.00841856	-0.597227	0.973961	0.478705	0.399727	0.0445738	3.29259	0.987652	-0.26101	1.20361	0.568276	0.199179	-0.513449	-0.723128	-0.459953	0.0532334	-0.539296	0.287768	0.00175846	-0.0104285	0.913315	1.21385	0.526539	-0.695569	-0.278844	0.244624	0.317874	-0.695419	0.309806	0.853814	0.275978	0.915211	0.572963	0.158111	-0.642438
U937	Infected	Leukemia, AML M5	Human	10% FBS, RPMI1640	1	98.1	-0.439647	1.99284	1.38878	0.392465	0.131663	0.641739	-1.73605	-0.208721	0.198449	0.606354	1.01853	0.356676	2.07682	-0.11561	0.991157	0.984299	-0.0901818	1.64848	0.309296	0.00939206	-0.824971	0.277048	-0.456471	0.34253	-0.106826	0.38369	-0.921096	-0.112322	0.662468	1.9844	0.196169	-0.292386	-0.282406	0.0837736	-0.51487	-0.748211	0.208706	0.455395	0.0663463	0.414903	0.200371	0.151155	-0.887813
U937	Non-Infected	Leukemia, AML M5	Human	10% FBS, RPMI1640	1	92.5	-0.402986	1.49697	1.59097	0.410729	-0.0416472	0.866606	-1.57185	0.166959	0.992834	2.28455	0.456716	0.0481023	2.53071	0.116767	0.345887	1.27369	-0.126371	1.25155	0.500989	0.36346	-0.917565	0.35917	-0.394239	0.0622238	-0.162846	0.465852	-1.51283	0.0360782	0.639205	1.75705	0.176828	-0.282583	-0.365042	0.0605257	-0.714794	-0.751982	1.37098	0.8547	-0.038227	0.992809	0.169284	0.0190118	-0.99509
U937 treated	Post Treatment	Leukemia, AML M5	Human	25ng/ml plasmacin 2Ws, 10% FBS, RPMI1640	1	95.8	-0.392769	-0.852613	-0.87645	0.825962	0.208917	0.889233	-1.02111	0.38521	0.0361719	-0.687494	0.899266	0.334019	1.44476	-0.849578	1.78183	-0.399378	-0.271484	0.25699	0.394535	0.210578	-0.748808	0.276589	0.213383	-0.0833171	0.186988	0.661627	-2.49739	0.161043	0.178928	2.28225	-0.0129466	-0.549242	-0.515628	0.155752	-0.576219	-0.511386	0.290855	1.0819	0.964799	0.904633	0.514331	0.0840165	-0.846052
[truncated: 192 more columns]
