# Supplementary material for: Mycoplasma contamination of leukemic cell lines alters protein expression determined by reverse phase protein arrays
Source: Cytotechnology. 2018 Sep 6;70(6):1529–35. doi: 10.1007/s10616-018-0244-2 (PMC6269355; doi:10.1007/s10616-018-0244-2)
Supplement: Supplementary file 2 — Supplemental Table S2. A “Rosetta Stone” of the antibody and protein nomenclature. This table contains information about the RPPA modified antibody name, the HUGO gene symbol and post-translational modification, and the MiMI and the full protein name. Secondary, RPPA staining details contain information about the manufacturer of each antibody, together with the antibody name, the antibody source, catalog number, and the primary and secondary antibody dilutions (XLSX 35 kb) [file 10616_2018_244_MOESM2_ESM.xlsx]

## Sheet: Sheet1
Protein Name Rosetta Stone				RPPA Staining Details
RPPA Antibody Name	Huge Gene Symbol (added with PTMs)	MiMI Name	Full Name/Description from GeneCards	Common Name Mfg Claimed Target	Manufacturer	Catalog#	Validation	Antibody Source	Antibody Dilution	2nd Ab dilution
ACTB	ACTB	ACTB	Actin Beta	Actin(ß)	Sigma	A5441	> 0.7	Mouse	10000	18000
ADAR1	ADAR1	ADAR1	Adenosine Deaminase, RNA Specific	ADAR	Abcam	Ab88574	> 0.7	Mouse	200	18000
AIFM1	AIFM1	AIFM1	Apoptosis-inducing factor, mitochondrion-associated, 1	AIF	Santa Cruz	Sc-13116	0.5-0.7	Mouse	250	18000
AKR1C3	AKR1C3	AKR1C3	Aldo-Keto Reductase Family 1 Member C3	AKR1C3	Santa Cruz	Sc-13116	0.5-0.7	Mouse	1000	18000
AKT1_2_3	AKT1/AKT2/AKT3	AKT1	v-akt murine thymoma viral oncogene homolog 1, 2, 3	AKT	Cell Signaling	9272	> 0.7	Rabbit	150	18000
AKT1_2_3.pS473	AKT1/AKT2/AKT3 Phospho Ser473	AKT1	v-akt murine thymoma viral oncogene homolog 1, 2, 3	AKT-P473(Ser)	Cell Signaling	9271	> 0.7	Rabbit	150	18000
AKT1_2_3.pT308	AKT1/AKT2/AKT3 Phospho Thr308	AKT1	v-akt murine thymoma viral oncogene homolog 1, 2, 3	AKT-P308(Thr)	Cell Signaling	9275	> 0.7	Rabbit	150	18000
AKT1S1	AKT1S1	AKT1S1	AKT1 Substrate 1	PRAS40	Invitrogen	AHO1031	0.5-0.7	Mouse	250	18000
ARC	ARC	ARC	Activity Regulated Cytoskeleton Associated Protein	Arc	Imgenex	IMG-1799	0.5-0.7	Rabbit	5000	18000
ASH2L	ASH2L	ASH2L	Ash2 (absent, small, or homeotic)-like (Drosophila)	Ash2L	Cell Signaling	5019	> 0.7	Rabbit	5000	18000
ASNS	ASNS	ASNS	asparagine synthetase (glutamine-hydrolyzing)	ASNS	Sigma	HPA029318	0.5-0.7	Rabbit	800	18000
ASS1	ASS1	ASS1	Argininosuccinate Synthase 1	ASS1	Palars	Uncommercial	0.5-0.7	Mouse	500	18000
ATF3	ATF3	ATF3	activating transcription factor 3	ATF3	Abcam	ab87213	> 0.7	Rabbit	500	18000
ATG7	ATG7	ATG7	Autophagy related 7	ATG7	Cell Signaling	8558	> 0.7	Rabbit	500	18000
ATM	ATM	ATM	ATM Serine/Threonine Kinase	ATM	Cell Signaling	2873	> 0.7	Rabbit	750	18000
ATM.pS1981	ATM	ATM	ATM Serine/Threonine Kinase	ATM-P1981(Ser)	Cell Signaling	5883	> 0.7	Rabbit	250	18000
AXL	AXL	AXL	AXL Receptor Tyrosine Kinase	AXL	Cell Signaling	8661	> 0.7	Rabbit	1000	18000
BAD	BAD	BAD	BCL2-associated agonist of cell death	Bad	Cell Signaling	9292	?	Rabbit	100	18000
BAD.pS112	BAD-phospho Ser112	BAD	BCL2-associated agonist of cell death	BAD-P112(Ser)	Cell Signaling	9291	> 0.7	Rabbit	100	18000
BAK1	BAK1	BAK1	BCL2-antagonist/killer 1	Bak	Abcam	ab32371	0.5-0.7	Rabbit	50	18000
BAX	BAX	BAX	BCL2-associated X protein	Bax	Cell Signaling	2772	> 0.7	Rabbit	100	18000
BCL2	BCL2	BCL2	B-cell CLL/lymphoma 2	Bcl2	DAKO	M0887	> 0.7	Mouse	200	18000
BCL2L1	BCL2L1	BCL2L1	BCL2-like 1	Bcl-XL	Cell Signaling	2762	> 0.7	Rabbit	200	18000
BCL2L11	BCL2L11	BCL2L11	BCL2-like 11 (apoptosis facilitator)	Bim	Epitomics	1036-1	> 0.7	Rabbit	200	18000
BECN1	BECN1	BECN1	beclin 1, autophagy related	Beclin-1	Cell Signaling	3738	> 0.7	Rabbit	500	18000
BID	BID	BID	BH3 interacting domain death agonist	Bid	Cell Signaling	2002	0.5-0.7	Rabbit	250	18000
BIRC2	BIRC2	BIRC2	Baculoviral IAP repaet containing 2	CIAP-1	Upstate	07-759	> 0.7	Rabbit	400	18000
BMI1	BMI1	BMI1	BMI1 polycomb ring finger oncogene	Bmi-1	Cell Signaling	2830	0.5-0.7	Rabbit	100	18000
BRAF	BRAF	BRAF	v-raf murine sarcoma viral oncogene homolog B	Raf-B	Santa Cruz	sc5284	0.5-0.7	Mouse	100	18000
BRCA2	BRCA2	BRCA2	BRCA2, DNA Repair Associated	BRCA2	Cell Signaling	9012	0.5-0.7	Rabbit	100	18000
BRD4	BRD4	BRD4	Bromodomain Containing 4	BRD4	Epitomics	5716-1	0.5-0.7	Rabbit	1000	18000
C12ORF5	C12ORF5	C12ORF5	TP53 Induced Glycolysis Regulatory Phosphatase	TIGAR	Abcam	ab137573	> 0.7	Rabbit	300	18000
CASP3	CASP3	CASP3	caspase 3, apoptosis-related cysteine peptidase	Caspase 3	Cell Signaling	9662	0.5-0.7	Rabbit	1000	18000
CASP3.cl175	CASP3 Cleaved	CASP3	caspase 3, apoptosis-related cysteine peptidase	Caspase 3 cleaved Asp175	Cell Signaling	9664	?	Rabbit	100	18000
CASP7.cl198	CASP7 Cleaved Asp198	CASP7	caspase 7, apoptosis-related cysteine peptidase	Caspase 7 cleaved Asp198	Cell Signaling	9491	0.5-0.7	Rabbit	75	18000
CASP9	CASP9	CASP9	caspase 9, apoptosis-related cysteine peptidase	Caspase 9	BD Pharmingen	551246	0.5-0.7	Mouse	150	18000
CASP9.cl315	CASP9 Cleaved Asp315	CASP9	caspase 9, apoptosis-related cysteine peptidase	Caspase 9 cleaved Asp315	Cell Signaling	9505	< 0.5	Rabbit	200	18000
CASP9.cl330	CASP9 Cleaved Asp330	CASP9	caspase 9, apoptosis-related cysteine peptidase	Caspase 9 cleaved Asp330	Cell Signaling	9501	?	Rabbit	200	18000
CAV1	CAV1	CAV1	caveolin 1, caveolae protein, 22kDa	Caveolin-1	Cell Signaling	3238	> 0.7	Rabbit	100	18000
CBL	CBL	CBL	Cbl proto-oncogene, E3 ubiquitin protein ligase	Cbl-c	BD Transduction Lab	610441	0.5-0.7	Mouse	500	18000
CCNB1	CCNB1	CCNB1	cyclin B1	Cyclin B1	Epitomics	1495-1	> 0.7	Rabbit	500	18000
CCND1	CCND1	CCND1	cyclin D1	Cyclin D1(M-20)	Santa Cruz	sc718	> 0.7	Rabbit	250	18000
CCND3	CCND3	CCND3	cyclin D3	Cyclin D3	Cell Signaling	2936	> 0.7	Mouse	200	18000
CCNE1	CCNE1	CCNE1	cyclin E1	Cyclin E	Santa Cruz	sc-247	> 0.7	Mouse	100	18000
CD44	CD44	CD44	CD44 molecule (Indian blood group)	CD44	Cell Signaling	3570	0.5-0.7	Mouse	50	18000
CD74	CD74	CD74	CD74 molecule, major histocompatibility complex, class II invariant chain	CD74	Santa Cruz	sc-6262	0.5-0.7	Mouse	100	18000
CD86	CD86	CD86	CD86 Molecule	CD86	Abcam	ab053004	> 0.7	Rabbit	5000	18000
CDK1	CDK1	CDC2	cyclin-dependent kinase 1	CDK1	Calbiochem	cc01	0.5-0.7	Mouse	100	18000
CDK2	CDK2	CDK2	cyclin-dependent kinase 2	CDK2	Santa Cruz	SC6248	> 0.7	Mouse	400	18000
CDK4	CDK4	CDK4	cyclin-dependent kinase 4	CDK4	Cell Signaling	2906	> 0.7	Mouse	200	18000
CDKN1B	CDKN1B	CDKN1B	cyclin-dependent kinase inhibitor 1B (p27, Kip1)	P27	Epitomic	1591-1	> 0.7	Rabbit	100	18000
CDKN1B.pS10	CDKN1B Phospho Ser10	CDKN1B	cyclin-dependent kinase inhibitor 1B (p27, Kip1)	P27ps10	Epitomics	2187-1	> 0.7	Rabbit	500	18000
CDKN2A	CDKN2A	CDKN2A	cyclin-dependent kinase inhibitor 2A	P16	Abcam	ab81278	> 0.7	Rabbit	500	18000
CDX2	CDX2	CDX2	Caudal Type Homeobox 2		Cell Signaling	12306S	0.5-0.7	Rabbit	200	18000
CHEK1	CHEK1	CHEK1	Checkpoint Kinase 1	Chk1	Cell Signaling	2360	0.5-0.7	Mouse	500	18000
CHEK1.pS345	CHEK1 Phospho Ser345	CHEK1	Checkpoint Kinase 1	ChK1-p(Ser345)	Cell Signaling	2348	0.5-0.7	Rabbit	100	18000
CHEK2	CHEK2	CHEK2	Checkpoint Kinase 2	ChK2	Cell Signaling	3440	> 0.7	Mouse	100	18000
CLPP	CLPP	CLPP	caseinolytic mitochondrial matrix peptidase proteolytic subunit	CLPP	Abcam	ab124822	> 0.7	Rabbit	1000	18000
COL6A1	COL6A1	COL6A1	Collagen Type VI Alpha 1 Chain	COL6A1	Santa Cruz	sc-20649	> 0.7	Rabbit	200	18000
COPS5	COPS5	COPS5	COP9 signalosome subunit 5	JAB1	Santa Cruz	sc-13157	> 0.7	Mouse	300	18000
CREB1	CREB1	CREB1	cAMP responsive element binding protein 1	CREB	Epitomics	1496-1	> 0.7	Rabbit	2000	18000
CREB1.pS133	CREB1 Phospho Ser133	CREB1	cAMP responsive element binding protein 1	CREB-p(Ser133)	Epitomics	1113-1	0.5-0.7	Rabbit	2000	18000
CTNNB1	CTNNB1	CTNNB1	Catenin (cadherin-associated protein), beta 1, 88kDa	Catenin-beta	Cell Signaling	9562	> 0.7	Rabbit	100	18000
CTNNB1.pS33_37_T41	CTNNB1-phospho Ser33/37/Thr41	CTNNB1	Catenin (cadherin-associated protein), beta 1, 88kDa	Catenin-beta-phospho	Cell Signaling	9561	> 0.7	Rabbit	2000	18000
CTSG	CTSG	CTSG	Cathepsin G	CTSG	Abcam	ab8816	> 0.7	Sheep	500	18000
DDX17	DDX17	DDX17	DEAD-Box Helicase 17	DDX17	Abcam	ab180190	0.5-0.7	Rabbit	2000	18000
DLX1	DLX1	DLX1	distal-less homeobox 1	DLX1	Abnova	H00001745-M01	0.5-0.7	Mouse	2000	18000
DUSP6	DUSP6	DUSP6	dual specificity phosphatase 6	DUSP6	Abcam	ab76310	> 0.7	Rabbit	3000	18000
EGLN1	EGLN1	EGLN1	egl-9 family hypoxia-inducible factor 1	PHD2	Millipore	05-1327	0.5-0.7	Mouse	500	18000
EIF2AK2	EIF2AK2	EIF2AK2	ryotic translation initiation factor 2-alpha kinase 2	PRKR(EIF2AK2)	Abnova	H00005610-M02	0.5-0.7	Mouse	5000	18000
EIF2AK2.pT451	EIF2AK2 Phospho Thr451	EIF2AK2	ryotic translation initiation factor 2-alpha kinase 2	PRKRpTh451(EIF2AK2)	Invitrogen	44-668G	> 0.7	Rabbit	1500	18000
EIF2S1	EIF2S1	EIF2S1	eukaryotic translation initiation factor 2, subunit 1 alpha, 35kDa	elF2	Cell Signaling	9722	0.5-0.7	Rabbit	3000	18000
EIF2S1.pS51	EIF2S1 Phospho Ser51	EIF2S1	eukaryotic translation initiation factor 2, subunit 1 alpha, 35kDa	phospho-eIF2-alpha	Cell Signaling	9721	> 0.7	Rabbit	400	18000
EIF4E	EIF4E	EIF4E	otic translation initiation factor 4E	eIF4E	Cell Signaling	9742	> 0.7	Rabbit	500	18000
EIF4EBP1	EIF4EBP1	EIF4EBP1	proliferation-associated 2G4, 38kDa	EBP1	Cell Signaling	9452	> 0.7	Rabbit	2000	18000
EIF4EBP1.pT70	EIF4EBP1 Phospho Thr70	EIF4EBP1	proliferation-associated 2G4, 38kDa	EBP1.p(Ser65)	Cell Signaling	9455	0.5-0.7	Mouse	2000	18000
EIF4G2	EIF4G2	EIF4G2	Eukaryotic Translation Initiation Factor 4 Gamma 2	DAP5/NAT1	BD Bioscience	610743	> 0.7	Mouse	250	18000
ELANE	ELANE	ELANE	Elastase, Neutrophil Expressed	NE	Santa Cruz	sc-9520	> 0.7	Goat	10000	18000
ELAV1	ELAVL1	ELAVL1	ELAV Like RNA Binding Protein 1	HuR	Millipore	07-1735	> 0.7	Rabbit	2000	18000
EP300	EP300	EP300	E1A Binding Protein P300	P300	Abcam	ab3164	> 0.7	Mouse	250	18000
ERBB2	ERBB2	ERBB2	v-erb-b2 avian erythroblastic leukemia viral oncogene homolog 2	HER2/Erb2	Cell Signaling	2242	?	Rabbit	250	18000
Erg1/2/3	ERG	ERG	early growth response 1	Erg1/2/3	Santa Cruz	sc-353	> 0.7	Rabbit	1000	18000
ERN1	ERN1	ERN1	Endoplasmic Reticulum To Nucleus Signaling 1	IRE1	Cell Signaling	3294	0.5-0.7	Rabbit	1000	18000
FKHRL1/FoxO3a (P-Ser 318/321)	FOXO3-phospho Ser318/321	FOXO3	forkhead box O3	FoxO3a	Cell Signaling	9465	0.5-0.7	Rabbit	10000	18000
FLI1	Fli1	FLI1	Fli-1 proto-oncogene, ETS transcription factor	Fli	Dennis Watson	?	> 0.7	Rabbit	2000	18000
FN1	FN1	FN1	fibronectin 1	Fibronectin	Epitomics	1574-1	> 0.7	Rabbit	5000	18000
FOXO3A	FOXO3	FOXO3	forkhead box O3	FoxO3a	Cell Signaling	9467	?	Rabbit	100	18000
FZR1	FZR1	FZR1	Fizzy And Cell Division Cycle 20 Related 1	CDH1	LS Bio	LS-C159693	> 0.7	Rabbit	500	18000
GAB2	GAB2	GAB2	GRB2-associated binding protein 2	Gab2	Cell Signaling	3239	> 0.7	Rabbit	500	18000
GAB2.pY452	GAB2 Phospho Tyr452	GAB2	GRB2-associated binding protein 2	Gab2-pTyr452	Cell Signaling	3882	0.5-0.7	Rabbit	25	18000
GATA1	GATA1	GATA1	GATA binding protein 1 (globin transcription factor 1)	GATA-1	Cell Signaling	3535	> 0.7	Rabbit	1000	18000
GATA3	GATA3	GATA3	GATA binding protein 3 (globin transcription factor 3)	GATA-3	BD Bioscience	558686	> 0.7	Mouse	500	18000
GRP78	GRP78	GRP78	Heat shock protein family A (Hsp70) member 5	GRP78	BD Transduction Lab	610978	> 0.7	Mouse	200	18000
GSKA_B	GSKA_B	GSKA_B	glycogen synthase kinase 3 alpha	GSK3α/β	Santa Cruz	sc-7291	> 0.7	Mouse	200	18000
GSKA_B.pS21_9	GSKA_B Phospho Ser 21_9	GSKA_B	glycogen synthase kinase 3 alpha	GSK3α/β-p(Ser21/9)	Cell Signaling	9331	> 0.7	Rabbit	200	18000
H3K27Me3	HIST3H3-K27-Me3	HIST3H3	histone cluster 3, H3 , Lysine 27 methylation 3	H3K27Me3	Active Motif	61017	> 0.7	Mouse	2000	18000
H3K36Me3	HIST3H3-K36-Me3	HIST3H3	histone cluster 3, H3, Lysine 36 methylation 3	H3K36Me3	Active Motif	61011	> 0.7	Rabbit	1000	18000
HDAC1	HDAC1	HDAC1	histone deacetylase 1	HDAC1	Imgenex	IM-337	0.5-0.7	Rabbit	400	18000
HDAC2	HDAC2	HDAC2	histone deacetylase 2	HDAC2	Santa Cruz	sc-7899	> 0.7	Rabbit	1000	18000
HDAC3	HDAC3	HDAC3	histone deacetylase 3	HDAC3	Cell Signaling	2632	0.5-0.7	Rabbit	100	18000
HDAC6	HDAC6	HDAC6	histone deacetylase 6	HDAC6	Cell Signaling	7558	> 0.7	Rabbit	8000	18000
HIF1A	HIF1A	HIF1A	hypoxia inducible factor 1, alpha subunit (basic helix-loop-helix transcription factor)	HIF-1α	BD Pharmingen	610959	0.5-0.7	Mouse	25	18000
HIST3H3	HIST3H3	HIST3H3	histone cluster 3, H3	H3histone	Active Motif	39163	> 0.7	Rabbit	100000	18000
HNRNPK	HNRNPK	HNRPK	rogeneous nuclear ribonucleoprotein K	hnRNPK	Santa Cruz	sc-28380	0.5-0.7	Mouse	5000	18000
HSF1	HSF1	HSF1	Heat Shock Transcription Factor 1	HSF1	Cell Signaling	4356	> 0.7	Rabbit	1000	18000
HSF1.pS326	HSF1 Phospho Ser326	HSF1	Heat Shock Transcription Factor 1	HSF1-p(Ser326)	Abcam	ab76076	> 0.7	Rabbit	5000	18000
HSP90AA1_B1	_B1 HSP90AA1/HSP90AB1	HSP90AA1	heat shock protein 90kDa alpha (cytsolic), class A member 1	HSP90	Cell Signaling	4874	0.5-0.7	Rabbit	500	18000
HSPA1A_L	HSPA1A/HSPA1L	HSPA1A	heat shock 70kDa protein 1A	HSP70	Cell Signaling	4872	0.5-0.7	Rabbit	250	18000
HSPB1	HSPB1	HSPB1	heat shock 27kDa protein 1	HSP27	Cell Signaling	2402	0.5-0.7	Mouse	150	18000
IGF1R	IGF1R	IGF1R	insulin-like growth factor 1 receptor	IGF-1 receptor beta	Cell Signaling	3027	0.5-0.7	Rabbit	250	18000
IGFBP2	IGFBP2	IGFBP2	insulin-like growth factor binding protein 2, 36kDa	IGFBP-2	Cell Signaling	3922	> 0.7	Rabbit	100	18000
INPPL1	INPPL1	INPPL1	inositol polyphosphate phosphatase-like 1	SHIP2	Cell Signaling	2730	> 0.7	Rabbit	200	18000
ITGA2	CD11a	ITGA2	integrin, alpha 2 (CD49B, alpha 2 subunit of VLA-2 receptor)	CD49b	BD Transduction Lab	611016	> 0.7	Mouse	500	18000
ITGAL	ITGAL	ITGAL	integrin, alpha L (antigen CD11A (p180), lymphocyte function-associated antigen 1; alpha polypeptide)	CD11a	BD Transduction Lab	610826	> 0.7	Mouse	400	18000
JMJD6	JMJD6	JMJD6	jumonji domain containing 6	JMJD6	Abcam	ab50720	0.5-0.7	Rabbit	1000	18000
JUN.pS73	JUN Phospho Ser73	JUN	jun proto-oncogene	Jun-C-phospho ser73	Cell Signaling	9164	> 0.7	Rabbit	100	18000
KDM1A	KDM1A	KDM1A	lysine (K)-specific demethylase 1A	LSD1	Cell Signaling	2184	> 0.7	Rabbit	3000	18000
KDR	KDR	KDR	kinase insert domain receptor (a type III receptor tyrosine kinase)	VEGFR2	Cell Signaling	2479	> 0.7	Rabbit	500	18000
KEAP1	KEAP1	KEAP1	Kelch Like ECH Associated Protein 1	Keap1	Cell Signaling	8047S	0.5-0.7	Rabbit	1000	18000
KIT	KIT	KIT	v-kit Hardy-Zuckerman 4 feline sarcoma viral oncogene homolog	Kit-C	Epitomics	1522-1	> 0.7	Rabbit	1000	18000
LCK	LCK	LCK	lymphocyte-specific protein tyrosine kinase	Lck	Cell Signaling	2752	> 0.7	Rabbit	500	18000
LEF1	LEF1	LEF1	lymphoid enhancer-binding factor 1	LEF1	Cell Signaling	2230	> 0.7	Rabbit	1000	18000
LYN	LYN	LYN	v-yes-1 Yamaguchi sarcoma viral related oncogene homolog	Lyn	Cell Signaling	2732	> 0.7	Rabbit	250	18000
MAPK1	MAPK1	MAPK1	mitogen-activated protein kinase 1	Erk2	Santa Cruz	Sc-154	> 0.7	Rabbit	10000	18000
MAPK1_3.pT202_204		MAPK1/3	mitogen-activated protein kinase 1	ERK-p(Thr202/204)	Cell Signaling	9101	> 0.7	Rabbit	1000	18000
MAPK14	MAPK14	MAPK14	mitogen-activated protein kinase 14	P38	Cell Signaling	9212	> 0.7	Rabbit	1000	18000
MAPK14.pT180Y182	MAPK14-phospho (Thr180/182)	MAPK14	mitogen-activated protein kinase 14	P38p180p182	Cell Signaling	9211	> 0.7	Rabbit	200	18000
MAPK2K1_2.pS217_221	MAPK2K1_2.phospho(Ser217/221)	MAPK2K1	mitogen-activated protein kinase 1	MEK-p(Ser217/221)	Cell Signaling	9121	0.5-0.7	Rabbit	2000	18000
MAPK8_10	MAPK8/ MAPK10	MAPK8	mitogen-activated protein kinase 8/10	JNK1/3	Santa Cruz	sc-474	> 0.7	Rabbit	1000	18000
MAPK9	MAPK9	MAPK9	mitogen-activated protein kinase 9	JNK2	Cell Signaling	4672	0.5-0.7	Rabbit	50	18000
MCL1	MCL1	MCL1	myeloid cell leukemia sequence 1 (BCL2-related)	MCL1	BD Pharmingen	559027	> 0.7	Mouse	30	18000
MDM2	MDM2	MDM2	MDM2 oncogene, E3 ubiquitin protein ligase	MDM2	Santa Cruz	sc813	0.5-0.7	Rabbit	5000	18000
MDM4	MDM4	MDM4	Mdm4 p53 binding protein homolog (mouse)	MDM4	Bethly lab	A300-287A	> 0.7	Rabbit	1000	18000
MEF2C	MEF2C	MEF2C	Myocyte Enhancer Factor 2C	MEF2C	Cell Signaling	5030	> 0.7	Rabbit	1000	18000
MEK	MAP2K1	MAP2K1	mitogen-activated protein kinase kinase 1	MEK	Cell Signaling	9122	> 0.7	Rabbit	5000	18000
MSI2	MSI2	MSI2	Musashi RNA binding protein 2	MSI2	Chemicon	MAB10085	0.5-0.7	Mouse	400	18000
MTOR	MTOR	FRAP1	mechanistic target of rapamycin (serine/threonine kinase)	mTor	Cell Signaling	2983	> 0.7	Rabbit	200	18000
MTOR.pS2448	MTOR-phospho Ser2448	FRAP1	mechanistic target of rapamycin (serine/threonine kinase)	mTor-p(Ser2448)	Cell Signaling	2971	0.5-0.7	Rabbit	100	18000
NCL	NCL	NCL	nucleolin	C23 (nucleolin)	Santa Cruz	sc8031	> 0.7	Mouse	200	18000
NF2	NF2	NF2	neurofibromin 2 (merlin)	NF2	Santa Cruz	sc332	0.5-0.7	Rabbit	500	18000
NF2.pS518	NF2-phospho ser518	NF2	neurofibromin 2 (merlin)	pNF2(ser518)	Chemicon	AB5607	?	Rabbit	500	18000
NOTCH1.cl1744	NOTCH1 cleaved val1744	NOTCH1	notch 1	Notch1-cleaved (Val1744)	Cell Signaling	4147	> 0.7	Rabbit	400	18000
NOTCH3	NOTCH3	NOTCH3	notch 3	Notch3	Santa Cruz	sc5593	0.5-0.7	Rabbit	500	18000
NPM1.3542	NPM1mut AA3542	NPM1	nucleophosmin (nucleolar phosphoprotein B23, numatrin)	NPM1	Cell Signaling	3542	0.5-0.7	Rabbit	1000	18000
NR4A1	NR4A1	NR4A1	nuclear receptor subfamily 4, group A, member 1	Nur77	Imgenex	IMG-528	< 0.5	Rabbit	200	18000
ODC1	ODC1	ODC1	ornithine decarboxylase 1	ODC	Shantz/Lisa Lab	?	?	Rabbit	500	18000
P90RPSKA1_2_3.pT573	P90RPSKA1/P90RPSKA2/P90RPSKA3 Phospho Thr573	RPSKA1	Ribosomal Protein S6 Kinase A1	p90RSK-p(Thr573)	Cell Signaling	9346	0.5-0.7	Rabbit	50	18000
PARK7	PARK7	PARK7	parkinson protein 7	DJ-1	Dr. Tek Mak	Private-Andreeff	> 0.7	Rabbit	5000	18000
PARP1	PARP1	PARP1	poly (ADP-ribose) polymerase 1	PARP	Cell Signaling	9542	0.5-0.7	Rabbit	200	18000
PARP1.cl214	PARP1-cleaved Asp 214	PARP1	poly (ADP-ribose) polymerase 1	PARP(cleaved Asp214)	Cell Signaling	9541	> 0.7	Rabbit	100	18000
PDK1	PDK1	PDK1	pyruvate dehydrogenase kinase, isozyme 1	PDK1	Cell Signaling	3062	> 0.7	Rabbit	200	18000
PDK1.pS241	PDK1-phospho ser241	PDK1	pyruvate dehydrogenase kinase, isozyme 1	PDK1-p241(Ser)	Cell Signaling	3061	> 0.7	Rabbit	500	18000
PDL1	PDL1	PDL1	CD274 Molecule	CD274	Cell Signaling	13684	0.5-0.7	Rabbit	250	18000
PECAM1	PECAM1	PECAM1	Platelet And Endothelial Cell Adhesion Molecule 1	CD31	Dako	M0823	> 0.7	Mouse	75	18000
PIK3CA	PIK3CA	PIK3CA	phosphotidylinositol-4,5-bisphosphate 3-kinase, catalytic subunit alpha	PI3 K p110-alpha	Epitomics	1683-1	> 0.7	Rabbit	200	18000
PIM1	PIM1	PIM1	pim-1 oncogene	PIM1	Santa Cruz	sc-13153	0.5-0.7	Mouse	100	18000
PIM2	PIM2	PIM2	pim-2 oncogene	PIM2	Cell Signaling	4730	> 0.7	Rabbit	200	18000
PLK1	PLK1	PLK1	Polo Like Kinase 1	PLK1	Thermo Scientific	MA5-171512	> 0.7	Mouse	400	18000
PPARA			peroxisome proliferator-activated receptor alpha	PPAR-α	Boster Bio	PA1412	> 0.7	Rabbit	400	18000
PPARG	PPARG	PPARG	peroxisome proliferator-activated receptor gamma	PPARγ	Santa Cruz	sc7273	> 0.7	Mouse	100	18000
PPP2RA_B_C_D			protein phosphatase 2A activator, regulatory subunit 4	PP2A-B55	Santa Cruz	sc18330	0.5-0.7	Goat	500	18000
PRKAA1_2			protein kinase, AMP-activated, alpha 1 catalytic subunit	AMPK	Cell Signaling	2532	0.5-0.7	Rabbit	200	18000
PRKAA1_2.pT172			protein kinase, AMP-activated, alpha 1 catalytic subunit	AMPK-p(Thr172)	Cell Signaling	2535	0.5-0.7	Rabbit	500	18000
PRKCA	PRKCA	PRKCA	protein kinase C, alpha	PKCα	Upstate	05-154	> 0.7	Mouse	5000	18000
PRKCA.pS657	PRKCA-phospho ser657	PRKCA	protein kinase C, alpha	PKCα-p657(Ser)	Upstate	06-822	0.5-0.7	Rabbit	5000	18000
PRKCD.pS645	PRKCD-phospho Ser645	PRKCD	protein kinase C, delta	PKCδ-645(Ser)	Upstate	07-874	> 0.7	Rabbit	500	18000
PSMB9	PSMB9	PSMB9	Proteasome Subunit Beta 9	LMP2	Abcam	ab3328	> 0.7	Rabbit	2000	18000
PTEN	PTEN	PTEN	phosphatase and tensin homolog	PTEN	Cell Signaling	9552	> 0.7	Rabbit	3000	18000
PTGS2	PTGS2	PTGS2	Prostaglandin-Endoperoxide Synthase 2	COX2	Cell Signaling	4842	> 0.7	Rabbit	50	18000
PTK2	PTK2	PTK2	protein tyrosine kinase 2	Fak	Cell Signaling	3285	> 0.7	Rabbit	500	18000
PTPN11	PTPN11	PTPN11	protein tyrosine phosphatase, non-receptor type 11	SHP-2	Epitomics	1590-1	0.5-0.7	Rabbit	500	18000
RB1	RB1	RB1	retinoblastoma 1	Rb	BD Pharmingen	554136	> 0.7	Mouse	1000	18000
RB1.pS807_811	RB1-phospho ser807/811	RB1	retinoblastoma 1	Rb (P-Ser807/811)	Cell Signaling	9308	> 0.7	Rabbit	250	18000
RELA	RELA	NFKB1	v-rel avian reticuloendotheliosis viral oncogene homolog A	NF-kB p65	Cell Signaling	3034	0.5-0.7	Rabbit	500	18000
RICTOR	RICTOR	RICTOR	RPTOR independent companion of mTOR complex 2	Rictor	Cell Signaling	2114	0.5-0.7	Rabbit	100	18000
RICTOR.pT1135	RICTOR Phospho Thr1135	RICTOR	RPTOR independent companion of mTOR complex 2	Rictor-P1135(Tyr)	Cell Signaling	3806	> 0.7	Rabbit	2000	18000
RPS6	RPS6	RPS6	ribosomal protein S6	S6 Ribosomal protein	Cell Signaling	2217	> 0.7	Rabbit	1000	18000
RPS6.pS235_236	RPS6-phospho ser235/236	RPS6	ribosomal protein S6	S6 Ribosomal protein(phospho-ser235/236)	Cell Signaling	2211	> 0.7	Rabbit	1000	18000
RPS6.pS240_244	RPS6-phospho ser240/244	RPS6	ribosomal protein S6	S6 Ribosomal protein(phospho-ser240/244)	Cell Signaling	2215	> 0.7	Rabbit	1000	18000
RPS6KB1	RPS6KB1	RPS6KB1	ribosomal protein S6 kinase, 70kDa, polypeptide 1	p70S6K	Cell Signaling	9202	> 0.7	Rabbit	300	18000
RPS6KB1.pT389	RPS6KB1-phospho thr389	RPS6KB1	ribosomal protein S6 kinase, 70kDa, polypeptide 1	p70S6K(p-thr389)	Cell Signaling	9205	> 0.7	Rabbit	250	18000
RPSKA1/2/3	RPSKA1/RPSKA2/RPSKA3	RSKA1	Ribosomal Protein S6 Kinase A1	RSK	Cell Signaling	9347	0.5-0.7	Rabbit	500	18000
RPTOR	RPTOR	RPTOR	Regulatory Associated Protein Of MTOR Complex 1	Raptor	Cell Signaling	2280	> 0.7	Rabbit	1000	18000
SIRT1	SIRT1	SIRT1	sirtuin 1	SIRT1	Abcam	ab32441	0.5-0.7	Rabbit	1000	18000
SIRT6	SIRT6	SIRT6	Sirtuin 6	SIRT6	Cell Signaling	2590	> 0.7	Rabbit	1000	18000
SMAD1	SMAD1	SMAD1	SMAD family member 1	smad1	Epitomics	1649-1	> 0.7	Rabbit	200	18000
SMAD2	SMAD2	SMAD2	SMAD family member 2	SMAD2	Cell Signaling	5339	> 0.7	Rabbit	5000	18000
SMAD2.pS245_250_255	SMAD2.p245	SMAD2	SMAD family member 2	Smad2-p S245/250/255	Cell Signaling	3104	> 0.7	Rabbit	500	18000
SMAD2.pS465_467	SMAD2.pS465	SMAD2	SMAD family member 2	Smad2-p S465/467	Cell Signaling	3108	0.5-0.7	Rabbit	500	18000
SMAD3	SMAD3	SMAD3	SMAD family member 3	Smad3	Cell Signaling	9523	> 0.7	Rabbit	500	18000
SMAD4	SMAD4	SMAD4	SMAD family member 4	smad4	Santa Cruz	sc7966	> 0.7	Mouse	200	18000
SMAD5	SMAD5	SMAD5	SMAD family member 5	SMAD5	Epitomics	1682-1	0.5-0.7	Rabbit	1000	18000
SMAD5.pS463_465	SMAD5pS463	SMAD5	SMAD family member 5	Smad5-p S463/465	Epitomics	2224-1	> 0.7	Rabbit	500	18000
SMAD6	SMAD6	SMAD6	SMAD family member 6	Smad6	Cell Signaling	9519	?	Rabbit	50	18000
SOCS2	SOCS2	SOCS2	suppressor of cytokine signaling 2	SOCS2	Abcam	ab92847	> 0.7	Rabbit	100	18000
SPARC	SPARC	SPARC	Secreted Protein Acidic And Cysteine Rich	SPARC	Cell Signaling	8725	0.5-0.7	Rabbit	500	18000
SPI1	SPI1	SPI1	spleen focus forming virus (SFFV) proviral integration oncogene	PU.1	Cell Signaling	2258	> 0.7	Rabbit	10000	18000
SPP1	SPP1	SPP1	Secreted Phosphoprotein 1	OPN	Santa Cruz	sc-21742	0.5-0.7	Mouse	200	18000
SQSTM1	SQSTM1	SQSTM1	sequestosome 1	P62	Santa Cruz	sc-28359	0.5-0.7	Mouse	75	18000
SRC	SRC	SRC	v-src avian sarcoma (Schmidt-Ruppin A-2) viral oncogene homolog	Src	Upstate	05-184	> 0.7	Mouse	1000	18000
SRC.pT416	SRC-phospho tyr416	SRC	v-src avian sarcoma (Schmidt-Ruppin A-2) viral oncogene homolog	Src-p(Tyr416)	Cell Signaling	2101	> 0.7	Rabbit	100	18000
SRC.pT527	SRC-phospho tyr527	SRC	SRC Proto-Oncogene, Non-Receptor Tyrosine Kinase	Src-p(Tyr527)	Cell Signaling	2105	> 0.7	Rabbit	1000	18000
SSBP2	SSBP2	SSBP2	single-stranded DNA binding protein 2	SSBP2-I(alpha)	Abcam	ab177944	0.5-0.7	Rabbit	1000	18000
STAT1	STAT1	STAT1	signal transducer and activator of transcription 1, 91kDa	stat1	Cell Signaling	9172	> 0.7	Rabbit	250	18000
STAT1.pY701	STAT1-phospho tyr701	STAT1	signal transducer and activator of transcription 1, 91kDa	Stat1(phospho-tyr701)	Cell Signaling	9171	0.5-0.7	Rabbit	100	18000
STAT3	STAT3	STAT3	signal transducer and activator of transcription 3 (acute-phase response factor)	Stat3	Upstate	06-596	0.5-0.7	Rabbit	100	18000
STAT3.pS727	STAT3-phospho ser727	STAT3	signal transducer and activator of transcription 3 (acute-phase response factor)	Stat3-p727(Ser)	Cell Signaling	9134	0.5-0.7	Rabbit	200	18000
STAT3.pY705	STAT3-phospho tyr705	STAT3	signal transducer and activator of transcription 3 (acute-phase response factor)	Stat3 p705(Tyr)	Cell Signaling	9131	> 0.7	Rabbit	200	18000
STAT5A	STAT5A	STAT5A	signal transducer and activator of transcription 5A	Stat5	Epitomics	1289-1	> 0.7	Rabbit	1000	18000
STAT5A.pY694	STAT5A phospho Tyr694	STAT5A	signal transducer and activator of transcription 5A	Stat5(phospho-Tyr694)	Cell Signaling	9351	< 0.5	Rabbit	50	18000
STAT6.pY641	STAT6-phospho tyr641	STAT6	signal transducer and activator of transcription 6, interleukin-4 induced	Stat6(phospho-tyr641)	Cell Signaling	9361	?	Rabbit	300	18000
STK11	STK11	STK11	serine/threonine kinase 11	LKB1/STK11	Cell Signaling	3050	0.5-0.7	Rabbit	500	18000
STK4	STK4	STK4	Serine/Threonine Kinase 4	MST1	Cell Signaling	3682	> 0.7	Rabbit	500	18000
STMN1	STMN1	STMN1	stathmin 1	Stathmin	Epitomics	1972-1	> 0.7	Rabbit	10000	18000
SYK	SYK	SYK	Spleen Associated Tyrosine Kinase	Syk	Santa Cruz	sc-1240	> 0.7	Mouse	250	18000
TAPBP	TAPBP	TAPBP	TAP Binding Protein	Tapasin	Enzo Life Science	ADE-CSA-630-D	0.5-0.7	Rabbit	3000	18000
TAZ	TAZ	TAZ	Tafazzin	Taz	Abcam	ab3961	> 0.7	Rabbit	500	18000
TCF4	TCF4	TCF4	transcription factor 4	TCF-4	Santa Cruz	sc8632	< 0.5	Goat	400	18000
TGM2	TGM2	TGM2	transglutaminase 2	TG2	Abcam	ab2386	> 0.7	Mouse	2000	18000
TMEM102	TMEM102	TMEM102	Transmembrane Protein 102	CBAP	Jeffery Yeh's lab.		0.5-0.7	Mouse	5000	18000
TNK1	TNK1	TNK1	tyrosine kinase, non-receptor, 1	TNK1	Abgent	AP7722a	> 0.7	Rabbit	400	18000
TP53	TP53	TP53	tumor protein p53	TP53	Cell Signaling	9282	0.5-0.7	Mouse	750	18000
TP53.pS15	TP53-pS15	TP53	tumor protein p53	TP53(phospho Ser 15)	Cell Signaling	9284	> 0.7	Rabbit	250	18000
TRIM24	TRIM24	TRIM24	tripartite motif containing 24	TRIM24	Novus	NB100-2597	?	Rabbit	1000	18000
TSC1	TSC1	TSC1	tuberous sclerosis 1	TSC1	Cell Signaling	4906	0.5-0.7	Rabbit	400	18000
TSC2	TSC2	TSC2	tuberous sclerosis 2	TSC2	Epitomic	1613-1	> 0.7	Rabbit	500	18000
TSC2.pT1462	TSC2	TSC2	tuberous sclerosis 2	TSC2-p(Thr1462)	Cell Signaling	3617	> 0.7	Rabbit	500	18000
TYRO3	TYRO3	TYRO3	TYRO3 Protein Tyrosine Kinase	Tyro3	Cell Signaling	5585	> 0.7	Rabbit	1000	18000
VHL	VHL	VHL	von Hippel-Lindau tumor suppressor, E3 ubiquitin protein ligase	VHL	Novus	NB100-485	0.5-0.7	Rabbit	2000	18000
WEE1	WEE1	WEE1	WEE1 G2 checkpoint kinase	Wee 1	Cell Signaling	4936	0.5-0.7	Rabbit	500	18000
XIAP	XIAP	BIRC4	X-linked inhibitor of apoptosis	XIAP	Cell Signaling	2042	0.5-0.7	Rabbit	200	18000
XPO1	XPO1	XPO1	exportin 1 (CRM1 homolog, yeast)	CRM1	Santa Cruz	sc-5595	> 0.7	Rabbit	2000	18000
YAP1.p	YAP1 phospho Serine 127	YAP1	Yes-associated protein 1	YAP-p(ser127)	Cell Signaling	4911	0.5-0.7	Rabbit	500	18000
YES1	YES1	YES1	YES proto-oncogene 1	Yes-1	Abcam	ab133314	> 0.7	Rabbit	5000	18000
YWHAE	YWHAE	YWHAE	Tyrosine 3-Monooxygenase/Tryptophan 5-Monooxygenase Activation Protein Epsilon	14-3-3-ε	Santa Cruz	sc-23957	0.5-0.7	Mouse	200	18000
