# Supplementary material for: Mycoplasma contamination of leukemic cell lines alters protein expression determined by reverse phase protein arrays
Source: Cytotechnology. 2018 Sep 6;70(6):1529–35. doi: 10.1007/s10616-018-0244-2 (PMC6269355; doi:10.1007/s10616-018-0244-2)
Supplement: Supplementary file 3 — Supplemental Table S3. Paired comparisons between the proteins expression levels of the infected, post treatment and non-infected cells. Paired comparison between the protein levels of infected vs. non-infected (n=13) samples, infected vs. post treatment (n=15) samples and post treatment vs. non-infected (n=12) using the Wilcoxon signed-rank test. The median expression is showed for the samples in each comparison (XLSX 52 kb) [file 10616_2018_244_MOESM3_ESM.xlsx]

## Sheet: Sheet1
Proteins	Infected (median)	Never-Infected (median)	P-value		Proteins	Infected (median)	Post Treatment (median)	P-value		Proteins	Never-Infected (median)	Post Treatment (median)	P-value		Proteins	Never-Infected (median)	Post treatment (no history of mycoplasma) (median)	P-value
ACTB	0.239379	0.170023	0.760864		ACTB	0.216804	0.217025	0.846924		ACTB	0.218912	0.0616461	0.306046		ACTB	0.283388	-0.060685	0.0131538
ADAR	-0.0457884	-0.0335383	0.501587		ADAR	-0.162643	-0.12079	0.846924		ADAR	-0.0416472	-0.103045	0.644135		ADAR	-0.0383331	0.0862774	0.794536
AIFM1	0.149937	0.398633	0.00524902		AIFM1	0.0928743	0.25656	0.0124512		AIFM1	0.366085	0.229769	0.458572		AIFM1	0.224666	0.190139	0.57048
AKR1C3	-1.67365	-1.59623	0.6698		AKR1C3	-1.71887	-1.59636	0.488708		AKR1C3	-1.56478	-1.53911	0.746658		AKR1C3	-1.20479	-1.37511	0.0998319
AKT1_2_3	-0.0053718	0.151016	0.501587		AKT1_2_3	-0.0320463	0.138007	0.207764		AKT1_2_3	0.166959	0.110621	0.263321		AKT1_2_3	0.118217	-0.063088	0.067668
AKT1_2_3.pS473	-0.670903	-0.628814	0.0579834		AKT1_2_3.pS473	-0.656273	-0.392969	0.151428		AKT1_2_3.pS473	-0.60846	-0.475458	0.377823		AKT1_2_3.pS473	-0.223854	0.0485118	0.392417
AKT1_2_3.pT308	0.227152	0.119307	0.325806		AKT1_2_3.pT308	0.198449	0.0864161	0.276855		AKT1_2_3.pT308	0.134637	0.0864161	0.746658		AKT1_2_3.pT308	0.448395	0.253907	0.959508
AKT1S1	0.416751	0.422128	0.714844		AKT1S1	0.127553	-0.0414194	0.168823		AKT1S1	0.236992	0.0915371	0.926514		AKT1S1	-0.226421	0.142392	0.466761
ARC	0.249697	0.253483	0.501587		ARC	0.866959	0.803825	0.599487		ARC	0.575274	0.657927	0.611221		ARC	0.723423	0.45821	0.366001
ASH2L	-0.221824	0.0455163	0.0418701		ASH2L	-0.26042	0.0913364	0.0946045		ASH2L	0.020265	0.0445738	0.51709		ASH2L	-0.194238	-0.347045	0.864278
ASNS	2.69427	2.95325	0.903198		ASNS	2.16992	2.68716	0.187622		ASNS	2.8656	3.13758	0.190094		ASNS	2.53876	3.21509	0.398828
ASS1	0.944166	0.541176	0.541626		ASS1	0.543367	0.640488	0.561401		ASS1	0.8043	0.688147	0.51709		ASS1	0.423309	0.508875	0.169364
ATF3	-0.382909	-0.330803	0.541626		ATF3	-0.421866	-0.306728	0.389404		ATF3	-0.319717	-0.306728	0.377823		ATF3	-0.178395	-0.397622	0.113346
ATG7	0.831197	0.596914	0.029541		ATG7	0.661939	0.355379	0.276855		ATG7	0.51953	0.49805	0.611221		ATG7	0.107318	0.373054	0.430925
ATM	-0.0626405	0.0449406	0.760864		ATM	0.00939206	0.210578	0.599487		ATM	0.137285	0.199179	0.644135		ATM	0.208621	0.170477	0.893299
ATM.pS1981	0.137877	0.0925025	0.6698		ATM.pS1981	0.14302	0.265274	0.0946045		ATM.pS1981	0.0916913	0.265274	0.145432		ATM.pS1981	0.166586	0.329688	0.867091
AXL	-0.433697	-0.373271	0.760864		AXL	-0.43338	-0.389497	0.934082		AXL	-0.345985	-0.393738	0.889969		AXL	-0.354922	-0.439232	0.590993
BAD	-0.376028	-0.174011	0.00524902		BAD	-0.358103	-0.265734	0.0353394		BAD	-0.146637	-0.265734	0.430679		BAD	-0.153769	-0.299842	0.212057
BAD.pS112	-0.230119	-0.0568758	0.760864		BAD.pS112	-0.227477	-0.281062	0.599487		BAD.pS112	-0.100542	-0.401925	0.677704		BAD.pS112	-0.306261	-0.523654	0.850456
BAK1	0.241856	0.157477	0.42627		BAK1	0.175245	0.0928621	0.454285		BAK1	0.0622238	0.0923882	0.711899		BAK1	-0.14632	0.0341858	0.605364
BAX	-0.272076	-0.0767779	0.00305176		BAX	-0.239955	-0.0334789	0.0946045		BAX	-0.0815433	-0.150569	0.328949		BAX	-0.152362	-0.367578	0.0674325
BCL2	0.213836	-0.0816597	0.541626		BCL2	0.284397	-0.317382	0.168823		BCL2	0.072908	0.00175846	0.0447693		BCL2	0.299094	0.00221146	0.198156
BCL2L1	0.097736	0.336985	0.0166016		BCL2L1	0.0870315	0.283572	0.00671387		BCL2L1	0.24437	0.321981	0.579056		BCL2L1	0.0855095	0.379074	0.408283
BCL2L11	1.53355	1.23103	0.267578		BCL2L11	1.50912	1.05219	0.524475		BCL2L11	1.15332	1.05219	1		BCL2L11	0.930495	0.988131	0.540672
BECN1	0.0214068	0.238588	0.00231934		BECN1	0.0820344	0.161043	0.083252		BECN1	0.127585	0.161043	0.51709		BECN1	0.0782143	0.109808	0.505605
BID	0.739219	0.894932	0.104004		BID	0.662468	0.88202	0.207764		BID	0.752404	0.913315	0.889969		BID	0.7063	0.946845	0.24356
BMI1	-0.333461	-0.664577	0.00231934		BMI1	-0.344875	-0.549242	0.302795		BMI1	-0.514675	-0.695569	0.644135		BMI1	-0.121019	-0.886541	0.0183028
BRAF	0.463804	0.616034	0.216553		BRAF	0.446883	0.456086	0.719727		BRAF	0.654411	0.494839	0.352875		BRAF	0.817374	0.608524	0.202866
BRCA2	-0.352318	-0.283175	0.390991		BRCA2	-0.30132	-0.27543	0.488708		BRCA2	-0.362711	-0.351588	1		BRCA2	-0.402079	-0.329044	0.909338
BRD4	-0.0323862	0.130804	0.0784912		BRD4	-0.0293332	0.155752	0.0353394		BRD4	0.084378	0.155752	0.284164		BRD4	0.0201652	0.157141	0.197552
C12ORF5	0.10307	0.204713	0.067627		C12ORF5	0.0832389	0.162747	0.846924		C12ORF5	0.244144	0.162747	0.145432		C12ORF5	0.330282	0.0624644	0.128899
CASP3	-0.325295	-0.377084	0.760864		CASP3	-0.230591	-0.511386	0.151428		CASP3	-0.322628	-0.511386	0.0638275		CASP3	-0.152817	-0.508521	0.285251
CASP3.cle	0.296327	0.543139	0.295776		CASP3.cle	0.343002	0.475369	0.454285		CASP3.cle	0.581127	0.475369	0.2435		CASP3.cle	0.559269	0.462496	0.389304
CASP7.cle	0.815734	1.01065	0.0494385		CASP7.cle	0.890024	0.952359	0.135376		CASP7.cle	0.985548	0.952359	0.611221		CASP7.cle	1.02928	1.06743	0.686665
CASP9	-0.0799651	0.0514649	0.267578		CASP9	-0.0649996	0.0310132	0.00671387		CASP9	0.0472512	-0.026116	0.547668		CASP9	0.188902	0.0941386	0.000283875
CASP9.cl315	0.467721	0.865992	0.0202637		CASP9.cl315	0.427655	0.799409	0.0124512		CASP9.cl315	0.687353	0.762973	0.963226		CASP9.cl315	0.291647	0.769894	0.267017
CASP9.cl330	0.0990013	0.166822	0.903198		CASP9.cl330	0.134648	0.255402	0.359131		CASP9.cl330	0.169284	0.285622	0.120209		CASP9.cl330	0.250162	0.251118	0.613515
CAV1	-0.210439	-0.280549	0.807739		CAV1	-0.237376	-0.420537	0.599487		CAV1	-0.326932	-0.31112	0.746658		CAV1	-0.505237	-0.302647	0.0301044
CBL	0.803411	1.1236	0.00402832		CBL	0.767516	1.07561	0.0150757		CBL	0.965649	1.07561	0.781906		CBL	0.693017	0.948868	0.74444
CCNB1	1.46981	1.28443	0.241211		CCNB1	1.37486	1.621	0.135376		CCNB1	1.20383	1.56015	0.120209		CCNB1	1.07397	1.48032	0.203617
CCND1	0.0524685	0.0994488	0.807739		CCND1	0.0533707	0.134852	0.25238		CCND1	0.0553747	0.170986	0.0886536		CCND1	0.0526606	0.296759	0.29081
CCND3	0.750398	0.964972	0.807739		CCND3	0.944121	0.91271	0.761536		CCND3	1.20194	1.03026	0.817581		CCND3	1.40551	1.16931	0.91713
CCNE1	-0.273804	-0.355274	0.903198		CCNE1	-0.318963	-0.270061	0.302795		CCNE1	-0.34479	-0.28321	0.889969		CCNE1	-0.312068	-0.373679	0.114439
CD44	-0.254118	-0.796766	0.267578		CD44	0.164169	-0.961671	0.207764		CD44	-0.172739	-0.961671	0.190094		CD44	-0.154421	-0.746564	0.184033
CD74	-0.612151	-0.612453	0.625732		CD74	-0.612249	-0.645138	0.207764		CD74	-0.699544	-0.719558	0.711899		CD74	-0.676208	-0.755676	0.888754
CD86	-0.00846536	0.0350989	0.295776		CD86	0.0775555	0.144331	0.168823		CD86	0.0410003	0.125305	0.328949		CD86	0.267502	0.24526	0.842422
CDK1	-0.145636	-0.344107	0.00402832		CDK1	-0.0985793	-0.18939	0.421204		CDK1	-0.358786	-0.176873	0.108887		CDK1	-0.339601	-0.146437	0.710462
CDK2	0.335207	0.322663	0.295776		CDK2	0.353811	0.406451	0.524475		CDK2	0.31311	0.362126	0.853638		CDK2	0.261527	0.0940047	0.197458
CDK4	-0.10082	-0.14199	0.855225		CDK4	-0.0325878	-0.0500702	0.934082		CDK4	-0.157038	-0.0694693	0.0568848		CDK4	-0.3728	-0.119885	0.130324
CDKN1B	-0.270989	-0.311039	0.807739		CDKN1B	-0.234009	-0.252266	0.359131		CDKN1B	-0.289831	-0.19707	0.352875		CDKN1B	0.0308829	0.0439661	0.59475
CDKN1B.pS10	0.0813214	0.113527	0.951538		CDKN1B.pS10	0.0542797	-0.185816	0.302795		CDKN1B.pS10	0.113551	0.0642688	0.306046		CDKN1B.pS10	0.090528	0.134482	0.638895
CDKN2A	0.516611	0.515514	1		CDKN2A	0.461832	0.326759	0.678772		CDKN2A	0.497993	0.321934	0.0447693		CDKN2A	0.3517	0.197823	0.0842209
CDX2	-0.41816	-0.436165	0.135254		CDX2	-0.43654	-0.481095	0.25238		CDX2	-0.449176	-0.481095	0.853638		CDX2	-0.609615	-0.429945	0.42525
CHEK1	0.290649	0.34087	0.267578		CHEK1	0.298441	0.431601	0.454285		CHEK1	0.199291	0.431601	1		CHEK1	0.0377162	0.22063	0.501766
CHEK1.pS345	-1.94235	-1.29868	0.0494385		CHEK1.pS345	-1.80034	-1.46586	0.488708		CHEK1.pS345	-1.16798	-1.35888	0.284164		CHEK1.pS345	-0.737131	-1.0956	0.545017
CHEK2	0.0015643	0.357632	0.0352783		CHEK2	0.0395581	0.183095	0.187622		CHEK2	0.321602	0.183095	0.2435		CHEK2	0.107024	0.158613	0.457963
CIAP	0.266727	0.310156	0.6698		CIAP	0.259761	0.262764	0.524475		CIAP	0.275404	0.226262	0.328949		CIAP	0.317451	0.109551	0.048498
CLPP	-0.0959381	-0.141447	0.267578		CLPP	-0.0729292	-0.0478092	0.389404		CLPP	-0.0519344	0.0487502	0.03479		CLPP	0.0300516	0.0553629	0.532585
COL6A1	0.46672	0.34536	0.807739		COL6A1	0.289443	0.357411	0.678772		COL6A1	0.373352	0.351373	0.487381		COL6A1	0.337694	0.217155	0.66317
COPS5	0.0275928	0.0261682	0.501587		COPS5	0.0138279	0.0751354	0.524475		COPS5	0.0866468	0.0419164	0.547668		COPS5	0.194516	0.0596944	0.0815769
CREB1	-0.119081	-0.100432	0.42627		CREB1	-0.204025	-0.740636	0.719727		CREB1	-0.0729066	-0.365038	0.51709		CREB1	-0.00275362	-0.502645	0.598127
CREB1.pS133	0.788266	0.736464	0.118896		CREB1.pS133	0.81746	0.925731	0.359131		CREB1.pS133	0.615615	0.671883	0.963226		CREB1.pS133	0.57987	0.358097	0.00306165
CTNNB1	-0.971924	-1.00565	0.855225		CTNNB1	-0.962518	-0.990508	0.846924		CTNNB1	-1.01621	-0.990406	0.206894		CTNNB1	-0.863766	-0.504784	0.104685
CTNNB1.pS33_37_T41	0.192509	0.171844	0.714844		CTNNB1.pS33_37_T41	0.233863	0.167341	0.678772		CTNNB1.pS33_37_T41	0.167252	0.158111	0.746658		CTNNB1.pS33_37_T41	0.0986194	0.0537602	0.260255
CTSG	-1.54587	-1.50697	0.463135		CTSG	-1.61884	-1.70769	0.561401		CTSG	-1.51715	-1.70769	0.51709		CTSG	-1.80223	-1.70737	0.989284
DDX17	-0.114207	0.0417005	0.0202637		DDX17	-0.183703	-0.00172761	0.168823		DDX17	0.0024635	0.0265469	0.781906		DDX17	-0.0557133	-0.0480969	0.655958
DLX1	0.26755	0.320282	0.855225		DLX1	0.24813	0.178131	0.168823		DLX1	0.252151	0.272645	0.487381		DLX1	0.147802	0.291871	0.494541
DUSP6	-0.475554	-0.114148	0.0012207		DUSP6	-0.474651	-0.24547	0.0180664		DUSP6	-0.190461	-0.448353	0.430679		DUSP6	-0.474351	-0.537069	0.402158
EGLN1	0.410692	0.531068	0.6698		EGLN1	0.324832	0.403004	0.524475		EGLN1	0.491691	0.326397	0.352875		EGLN1	0.400593	0.240292	0.51129
EIF2AK2	-0.30667	0.0819705	0.0166016		EIF2AK2	-0.150449	-0.223787	0.599487		EIF2AK2	0.0461795	-0.223787	0.0796814		EIF2AK2	0.334785	0.0924858	0.658217
EIF2AK2.pT451	-0.342238	-0.396435	0.807739		EIF2AK2.pT451	-0.231228	-0.298631	0.524475		EIF2AK2.pT451	-0.288348	-0.298631	0.352875		EIF2AK2.pT451	-0.158685	-0.0900383	0.592194
EIF2S1	0.706696	0.832234	0.390991		EIF2S1	0.713696	0.793299	0.25238		EIF2S1	0.770166	0.715781	0.547668		EIF2S1	0.576275	0.633193	0.286711
EIF2S1.pS51	1.05845	1.35812	0.029541		EIF2S1.pS51	1.07729	1.35064	0.0553589		EIF2S1.pS51	1.1506	1.1563	0.547668		EIF2S1.pS51	0.999793	0.831726	0.96733
EIF4E	0.701402	1.14701	0.00170898		EIF4E	0.70558	1.00926	0.0180664		EIF4E	1.05246	1.00136	0.963226		EIF4E	0.737872	1.09916	0.22571
EIF4EBP1	1.2728	1.2109	0.463135		EIF4EBP1	1.07856	1.18794	0.977966		EIF4EBP1	1.06224	1.18794	0.781906		EIF4EBP1	0.34688	0.431449	0.564724
EIF4EBP1.pT70	1.11364	1.14702	1		EIF4EBP1.pT70	1.04899	1.06777	0.276855		EIF4EBP1.pT70	0.824047	1.06777	0.430679		EIF4EBP1.pT70	0.231987	0.653737	0.0168131
EIF4G2	0.755085	0.926869	0.0245361		EIF4G2	0.655344	0.820402	0.072998		EIF4G2	0.902718	0.820402	0.547668		EIF4G2	0.620118	0.594621	0.685593
ELANE	-1.39076	-2.39171	0.42627		ELANE	-2.34622	-2.83093	0.524475		ELANE	-2.29305	-2.80822	0.781906		ELANE	-2.27596	-1.90175	0.798859
ELAVL1	-0.268008	-0.173667	0.463135		ELAVL1	-0.37076	-0.275867	0.678772		ELAVL1	-0.176755	-0.275867	0.51709		ELAVL1	-0.377538	-0.396096	0.900176
EP300	-0.186183	-0.180999	0.6698		EP300	-0.0521798	-0.059877	0.599487		EP300	-0.172587	-0.059877	0.0796814		EP300	0.105219	0.094182	0.284841
ERBB2	-0.226497	-0.277014	0.029541		ERBB2	-0.228878	-0.199439	0.0180664		ERBB2	-0.288973	-0.199439	0.781906		ERBB2	-0.242385	-0.00197156	0.0939131
ERG	-2.61269	-2.63312	0.463135		ERG	-2.55076	-2.6381	0.761536		ERG	-2.58923	-2.74288	0.0395355		ERG	-2.53728	-2.16206	0.910334
ERN1	-0.5769	-0.40228	0.00231934		ERN1	-0.669197	-0.577039	0.302795		ERN1	-0.477593	-0.538122	0.224686		ERN1	-0.531377	-0.472321	0.844139
FLI1	-0.195315	-0.141412	0.583008		FLI1	-0.294876	-0.320439	0.678772		FLI1	-0.201879	-0.382677	0.0201569		FLI1	-0.216259	-0.406664	0.0627954
FN1	-1.85799	-2.08591	0.067627		FN1	-1.86751	-2.0509	0.302795		FN1	-1.99989	-1.98218	0.352875		FN1	-1.21915	-1.99971	0.0152199
FOXO3	-1.72624	-1.85597	0.357544		FOXO3	-1.63694	-1.73046	0.389404		FOXO3	-1.84533	-1.69294	0.430679		FOXO3	-1.58737	-1.65825	0.786003
FOXO3.pS318_321	0.154711	0.19688	0.855225		FOXO3.pS318_321	0.138544	0.255738	0.719727		FOXO3.pS318_321	0.209477	0.209607	0.781906		FOXO3.pS318_321	0.225114	0.222069	0.782061
FZR1	-0.632915	-0.631232	0.855225		FZR1	-0.539033	-0.524644	0.977966		FZR1	-0.538594	-0.661894	0.853638		FZR1	-0.403292	-0.802062	0.184207
GAB2	0.100933	0.0369663	0.463135		GAB2	0.0950653	-0.0558005	0.302795		GAB2	0.03266	-0.0653009	0.2435		GAB2	-0.06449	-0.0686531	0.539281
GAB2.pT453	0.508296	0.603279	0.463135		GAB2.pT453	0.426038	0.378952	0.454285		GAB2.pT453	0.631566	0.451136	0.403763		GAB2.pT453	0.560451	0.0830784	0.54931
GAT3	-0.0954036	-0.183144	0.714844		GAT3	-0.0888811	-0.0771513	0.599487		GAT3	-0.0985461	-0.0774916	0.174255		GAT3	0.00224245	-0.256282	0.271447
GATA1	-3.06405	-3.01804	0.0905762		GATA1	-3.03813	-3.02574	0.0412598		GATA1	-3.02483	-3.02574	0.926514		GATA1	-3.18835	-3.08323	0.037882
GRP78	0.122277	0.135102	0.951538		GRP78	0.108971	0.0134132	1		GRP78	0.0284812	0.0134132	1		GRP78	-0.167611	-0.0922643	0.573711
GSKA_B	0.565837	0.699245	0.0418701		GSKA_B	0.573311	0.697448	0.00671387		GSKA_B	0.666738	0.697448	0.403763		GSKA_B	0.585449	0.67893	0.426602
GSKA_B.pS21_9	0.199946	0.097625	0.357544		GSKA_B.pS21_9	0.233459	0.0159837	0.083252		GSKA_B.pS21_9	0.138772	0.0159837	0.926514		GSKA_B.pS21_9	0.270664	0.339908	0.159314
H3K27Me3	-1.48684	-1.54204	0.0905762		H3K27Me3	-1.44263	-1.6892	0.0255737		H3K27Me3	-1.53529	-1.53883	1		H3K27Me3	-1.18372	-1.51978	0.72165
H3K36Me3	-0.715702	-0.685011	0.714844		H3K36Me3	-0.765133	-0.759493	0.803955		H3K36Me3	-0.668889	-0.759493	0.403763		H3K36Me3	-0.786789	-0.864483	0.832114
HDAC1	-0.886462	-0.974324	0.951538		HDAC1	-0.900506	-0.845494	0.229309		HDAC1	-0.976683	-0.80975	0.0796814		HDAC1	-1.00005	-0.774307	0.397647
HDAC2	0.147457	0.122764	0.541626		HDAC2	0.0950202	0.199408	0.488708		HDAC2	0.11517	0.01904	0.174255		HDAC2	0.146165	-0.116927	0.0980741
HDAC3	-0.0625924	-0.0409379	0.625732		HDAC3	-0.125069	0.0296989	0.561401		HDAC3	0.0134928	-0.0453257	0.51709		HDAC3	0.192039	-0.033622	0.00141423
HDAC6	-0.474675	-0.216375	0.00170898		HDAC6	-0.455757	-0.295741	0.151428		HDAC6	-0.255141	-0.610741	0.430679		HDAC6	-0.464664	-0.616112	0.302452
HIF1A	-0.311234	-0.290183	0.42627		HIF1A	-0.271395	-0.210248	0.599487		HIF1A	-0.285932	-0.21974	0.853638		HIF1A	-0.0616093	-0.159484	0.728386
HIST3H3	-0.306147	-0.139351	0.0905762		HIST3H3	-0.344338	-0.298279	0.561401		HIST3H3	-0.166791	-0.211103	0.206894		HIST3H3	-0.0298685	-0.0665833	0.90216
HNRNPK	0.420427	0.3665	0.463135		HNRNPK	0.402284	0.391962	0.0637207		HNRNPK	0.359524	0.328258	0.206894		HNRNPK	0.366968	0.174852	0.117189
HSF1	0.319597	0.408119	0.6698		HSF1	0.331655	0.34559	0.421204		HSF1	0.333602	0.34559	0.781906		HSF1	0.26676	0.292554	0.610782
HSF1.pS326	-0.970006	-0.668493	0.0245361		HSF1.pS326	-0.993784	-0.575201	0.0215454		HSF1.pS326	-0.701129	-0.795919	0.926514		HSF1.pS326	-0.896956	-1.20959	0.881839
HSP90AA1_B1	0.634898	0.838764	0.0494385		HSP90AA1_B1	0.673584	0.780371	0.421204		HSP90AA1_B1	0.783988	0.70431	0.430679		HSP90AA1_B1	0.389997	0.47954	0.761377
HSPA1A_L	-0.407217	-0.348654	0.0494385		HSPA1A_L	-0.353519	-0.302144	0.561401		HSPA1A_L	-0.271163	-0.252019	0.677704		HSPA1A_L	-0.211409	-0.0889981	0.719746
HSPB1	0.109366	0.0881188	1		HSPB1	0.110353	0.131381	0.890381		HSPB1	0.0559541	0.131381	0.328949		HSPB1	-0.170184	0.175514	0.0719058
IGF1R	0.394409	-0.0914199	0.325806		IGF1R	0.369638	-0.141998	0.330261		IGF1R	0.047699	-0.181371	0.644135		IGF1R	-0.164763	-0.174566	0.549846
IGFBP2	-1.96778	-1.82488	0.855225		IGFBP2	-1.74182	-1.79919	0.638672		IGFBP2	-1.81839	-1.79919	0.403763		IGFBP2	-1.19419	-1.22022	0.652552
INPPL1	0.689542	0.579265	0.583008		INPPL1	0.684108	0.612184	0.488708		INPPL1	0.586382	0.532961	0.746658		INPPL1	0.527195	0.469725	0.447817
ITGA2	0.557583	0.589315	0.903198		ITGA2	0.496178	0.529705	0.977966		ITGA2	0.583874	0.503116	0.547668		ITGA2	0.479421	0.442994	0.614252
ITGAL	-0.219176	-0.420096	0.951538		ITGAL	-0.439744	-0.613937	0.454285		ITGAL	-0.132859	0.0173098	0.817581		ITGAL	0.501017	0.442759	0.51106
JMJD6	-0.35512	-0.19582	0.029541		JMJD6	-0.453356	-0.388122	0.0479126		JMJD6	-0.256451	-0.388122	0.284164		JMJD6	-0.712778	-0.690288	0.376859
JUN.pS73	-0.547755	-0.433234	0.807739		JUN.pS73	-0.537132	-0.368828	0.25238		JUN.pS73	-0.218516	-0.470297	0.611221		JUN.pS73	-0.119578	-0.696837	0.0378794
KDM1A	0.076865	0.112235	0.714844		KDM1A	0.0512499	0.207539	0.0637207		KDM1A	0.116123	0.262164	0.174255		KDM1A	0.179894	0.254954	0.165504
KDR	0.390696	0.0881526	0.807739		KDR	0.36854	0.0388236	0.187622		KDR	0.108313	0.0388236	0.190094		KDR	0.0919977	-0.0302029	0.657826
KEAP1	0.650002	0.82912	0.295776		KEAP1	0.691175	0.951401	0.638672		KEAP1	0.60854	0.795559	0.926514		KEAP1	0.544334	0.338706	0.00612188
KIT	-5.39238	-5.27002	0.216553		KIT	-5.28885	-5.42543	0.846924		KIT	-5.26604	-5.38774	0.328949		KIT	-4.78082	-5.18725	0.668789
LCK	0.0974981	0.230315	0.855225		LCK	0.106224	0.0951896	0.638672		LCK	0.294711	0.310923	0.0505371		LCK	2.19119	1.26172	0.0268886
LEF1	-1.78417	-1.66889	0.501587		LEF1	-1.74981	-1.52283	0.0353394		LEF1	-1.46882	-1.38625	0.403763		LEF1	1.40857	2.3848	0.571672
LYN	0.486945	0.440585	0.855225		LYN	0.437197	0.169448	0.638672		LYN	0.441856	0.169448	0.120209		LYN	0.356159	-0.358068	0.182363
MAP2K1	0.675721	0.996748	0.000610352		MAP2K1	0.631165	0.770563	0.0215454		MAP2K1	0.83655	0.791677	0.352875		MAP2K1	0.689832	0.697167	0.19798
MAP2K1_2.pS217_221	0.508137	0.331359	0.501587		MAP2K1_2.pS217_221	0.327876	0.328649	0.083252		MAP2K1_2.pS217_221	0.308326	0.655053	0.0128632		MAP2K1_2.pS217_221	0.601646	1.04879	0.249057
MAPK1	0.231693	0.217477	0.855225		MAPK1	0.269777	0.25616	0.678772		MAPK1	0.22024	0.100484	0.547668		MAPK1	0.221059	0.0619033	0.059388
MAPK1_3.pT202_204	-0.374552	-0.557735	0.390991		MAPK1_3.pT202_204	-0.945325	-0.561431	0.846924		MAPK1_3.pT202_204	-0.42091	-0.23468	0.263321		MAPK1_3.pT202_204	-0.106494	0.57068	0.0238893
MAPK14	-0.0364392	0.0327476	0.541626		MAPK14	-0.0446993	-0.233302	0.421204		MAPK14	0.00863824	-0.30152	0.487381		MAPK14	-0.620558	-0.235703	0.354237
MAPK14.pT180_182	-0.684126	-0.25184	0.6698		MAPK14.pT180_182	-0.539002	-0.131264	0.678772		MAPK14.pT180_182	-0.302183	-0.354116	0.711899		MAPK14.pT180_182	-0.515299	-0.599634	0.640261
MAPK8_10	-0.633832	-0.824835	0.0107422		MAPK8_10	-0.513404	-0.595043	0.276855		MAPK8_10	-0.759984	-0.610013	0.0201569		MAPK8_10	-0.568449	-0.52067	0.580195
MAPK9	0.0115819	0.17543	0.193726		MAPK9	-0.0701591	0.25667	0.0946045		MAPK9	0.181395	0.25667	0.644135		MAPK9	0.277	0.164223	0.499651
MCL1	-0.00922617	-0.0807307	0.625732		MCL1	0.00320704	-0.0489051	0.599487		MCL1	-0.121439	-0.00626902	0.0447693		MCL1	-0.164515	0.0970157	0.0816595
MDM2	0.276816	0.361379	0.0494385		MDM2	0.271618	0.290667	0.25238		MDM2	0.365633	0.354786	0.174255		MDM2	0.465445	0.433109	0.217404
MDM4	-0.133084	-0.174089	0.583008		MDM4	-0.151167	0.0135192	0.0553589		MDM4	-0.146235	0.0833307	0.487381		MDM4	0.127952	0.0992204	0.399463
MEF2C	-0.714577	-0.280955	0.903198		MEF2C	-0.584966	-0.697612	0.638672		MEF2C	-0.149052	0.338658	0.458572		MEF2C	0.878687	0.400324	0.268524
MSI2	0.257519	0.261365	0.855225		MSI2	0.256745	0.215959	0.977966		MSI2	0.271309	0.215496	0.430679		MSI2	0.319892	0.217025	0.443
MTOR	0.338625	0.42448	0.295776		MTOR	0.303309	0.374064	0.0412598		MTOR	0.366888	0.369303	0.644135		MTOR	0.30319	0.0792739	0.307759
MTOR.pS2448	0.11309	0.242464	0.00231934		MTOR.pS2448	0.0594959	0.260134	0.00262451		MTOR.pS2448	0.216086	0.241332	0.120209		MTOR.pS2448	-0.0513146	0.0774842	0.183048
NCL	-0.57362	-0.611463	0.760864		NCL	-0.51487	-0.576219	0.302795		NCL	-0.55817	-0.576219	0.377823		NCL	0.163559	0.0301606	0.42756
NF2	0.0621118	0.132522	0.172607		NF2	0.0981694	0.165868	0.229309		NF2	0.127621	0.139184	0.889969		NF2	0.111232	0.226465	0.420166
NF2.pS518	-0.56961	-0.384836	0.0579834		NF2.pS518	-0.651114	-0.479679	0.120544		NF2.pS518	-0.399986	-0.533694	0.2435		NF2.pS518	-0.562235	-0.650747	0.298939
NOTCH1.cle	-1.35113	-1.29527	0.067627		NOTCH1.cle	-1.33451	-1.07626	0.106995		NOTCH1.cle	-1.07501	-1.08348	0.963226		NOTCH1.cle	-0.604375	-0.888407	0.437006
NOTCH3	0.0204944	0.0367651	1		NOTCH3	0.0816144	0.070813	0.638672		NOTCH3	0.123349	0.070813	0.781906		NOTCH3	0.249876	0.0130192	0.617883
NPM1	0.153683	0.30756	0.501587		NPM1	0.108686	0.192042	0.359131		NPM1	0.29402	0.192042	0.547668		NPM1	0.032619	0.0482763	0.893052
NR4A1	-2.74932	-2.62593	0.135254		NR4A1	-2.68409	-2.6094	0.207764		NR4A1	-2.62873	-2.61525	0.403763		NR4A1	-2.80827	-2.63286	0.298318
ODC	0.319854	0.255163	0.325806		ODC	0.327342	0.27687	0.719727		ODC	0.182786	0.27687	0.190094		ODC	0.0920047	0.290485	0.431997
OPN	-0.727914	-0.769633	0.153076		OPN	-0.720106	-0.791925	0.719727		OPN	-0.720995	-0.797046	0.677704		OPN	-0.334927	-0.764146	0.0717174
P90RPSKA1_2_3.pT573	0.347288	0.259088	0.390991		P90RPSKA1_2_3.pT573	0.342896	0.173796	0.207764		P90RPSKA1_2_3.pT573	0.357816	0.169246	0.0983734		P90RPSKA1_2_3.pT573	0.30811	0.0758085	0.356093
PARK7	0.151971	0.222192	0.029541		PARK7	0.116893	0.136717	0.0353394		PARK7	0.189734	0.136717	0.926514		PARK7	-0.153058	0.138831	0.616689
PARP1	0.466418	1.06883	0.00305176		PARP1	0.562971	1.03105	0.000305176		PARP1	1.01706	0.870632	0.963226		PARP1	0.934467	0.621787	0.506172
PARP1.cle	0.816291	1.27595	0.153076		PARP1.cle	0.789535	1.24376	0.0637207		PARP1.cle	1.21944	1.24376	0.781906		PARP1.cle	1.3268	1.10372	0.623085
PDK1	-1.89867	-1.79445	0.807739		PDK1	-1.87984	-1.79919	0.276855		PDK1	-1.796	-1.71336	0.190094		PDK1	-1.61379	-1.5987	0.661444
PDK1.pS241	0.247463	0.375276	0.135254		PDK1.pS241	0.324246	0.483572	0.00427246		PDK1.pS241	0.329274	0.483473	0.403763		PDK1.pS241	0.360759	0.357971	0.836603
PDL1	0.0872246	0.09101	0.760864		PDL1	0.0806062	0.201158	0.276855		PDL1	0.11166	0.121449	0.644135		PDL1	0.162595	-0.0229796	0.0470341
PECAM1	-1.92247	-1.70778	0.6698		PECAM1	-1.93758	-1.79919	1		PECAM1	-1.6775	-1.79919	1		PECAM1	-1.36221	-1.5987	0.81238
PIK3CA	0.196382	0.309645	0.42627		PIK3CA	0.26846	0.179995	0.0946045		PIK3CA	0.321857	0.185192	0.0232239		PIK3CA	0.623486	0.324915	0.15945
PIM1	-0.0507223	0.0511697	0.0202637		PIM1	-0.0428461	0.0183689	0.00671387		PIM1	0.0801634	0.0183689	0.889969		PIM1	0.1287	0.08497	0.98237
PIM2	-0.208381	-0.178203	0.583008		PIM2	-0.202535	-0.133589	0.120544		PIM2	-0.251164	-0.0220749	0.0109863		PIM2	-0.338597	0.0227653	0.230736
PLK1	-0.256486	-0.288936	0.714844		PLK1	-0.216047	-0.199245	0.207764		PLK1	-0.373905	-0.0594001	0.0232239		PLK1	-0.348711	-0.124966	0.372954
PPARA	-0.146081	-0.121058	0.903198		PPARA	-0.0996288	-0.0995249	0.561401		PPARA	-0.123045	-0.108704	0.611221		PPARA	-0.134183	-0.15501	0.673252
PPARG	0.371283	0.360273	0.807739		PPARG	0.417739	0.308934	0.421204		PPARG	0.322158	0.241451	0.458572		PPARG	0.228589	0.135225	0.675148
PPP2RA_B_C_D	-0.607646	-0.383493	0.067627		PPP2RA_B_C_D	-0.608252	-0.49897	0.0946045		PPP2RA_B_C_D	-0.398732	-0.478547	0.677704		PPP2RA_B_C_D	-0.416502	-0.42817	0.584925
PRKAA1_2	0.517533	0.480607	0.541626		PRKAA1_2	0.51251	0.44842	0.934082		PRKAA1_2	0.633891	0.478705	0.430679		PRKAA1_2	0.669849	0.489904	0.036924
PRKAA1_2.pT172	0.849193	0.974252	0.951538		PRKAA1_2.pT172	0.850277	0.973169	0.488708		PRKAA1_2.pT172	1.21707	1.27131	0.352875		PRKAA1_2.pT172	1.44835	1.40781	0.710024
PRKCA	0.543549	0.29366	0.6247		PRKCA	0.552276	0.682072	0.106995		PRKCA	0.482611	0.661911	0.00933838		PRKCA	0.192677	0.378267	0.117516
PRKCA.pS657	-0.922028	-1.09076	0.807739		PRKCA.pS657	-0.926968	-0.403535	0.0150757		PRKCA.pS657	-1.0313	-0.485668	0.00790405		PRKCA.pS657	-1.63315	-1.03445	0.0576645
PRKCD.pS664	0.227905	0.212211	0.760864		PRKCD.pS664	0.225272	0.372976	0.072998		PRKCD.pS664	0.204411	0.421697	0.0395355		PRKCD.pS664	0.330434	0.579337	0.183206
PSMB9	-0.765919	-0.433409	0.00524902		PSMB9	-0.798402	-0.566879	0.207764		PSMB9	-0.555342	-0.446269	0.547668		PSMB9	-0.305935	-0.3653	0.823342
PTEN	-0.436818	-0.296702	0.807739		PTEN	0.0255337	-0.168786	0.890381		PTEN	0.108848	-0.328375	0.306046		PTEN	0.419565	0.0315863	0.392623
PTGS2	0.201056	0.205577	0.42627		PTGS2	0.0853426	0.165146	0.389404		PTGS2	0.199007	0.165146	0.746658		PTGS2	0.229284	0.123641	0.338897
PTK2	0.136506	0.917298	0.0579834		PTK2	-0.207494	0.722746	0.0255737		PTK2	0.705661	0.530547	0.644135		PTK2	0.383739	-0.0453078	0.990054
PTPN11	0.308895	0.485978	0.0418701		PTPN11	0.269352	0.311502	0.488708		PTPN11	0.479725	0.317302	0.0568848		PTPN11	0.397634	0.406236	0.399704
RB1	0.443184	0.49863	0.6698		RB1	0.585111	0.290774	1		RB1	0.746896	0.290774	0.306046		RB1	1.13915	1.0276	0.637901
RB1.pS807_811	2.72855	2.61371	0.541626		RB1.pS807_811	2.81696	2.53086	0.638672		RB1.pS807_811	2.7385	2.53086	0.377823		RB1.pS807_811	3.2015	2.95149	0.477358
RELA	0.446421	0.496227	0.390991		RELA	0.42449	0.432041	0.454285		RELA	0.487661	0.333769	0.2435		RELA	0.453372	0.294694	0.358923
RICTOR	0.281915	0.318159	0.855225		RICTOR	0.273055	0.229805	0.561401		RICTOR	0.310974	0.190799	0.263321		RICTOR	0.285569	0.125091	0.107803
RICTOR.pT1135	0.105644	0.171832	0.714844		RICTOR.pT1135	0.0750771	0.209469	0.599487		RICTOR.pT1135	0.1736	0.209469	0.487381		RICTOR.pT1135	0.146119	0.175594	0.675812
RPS6	-0.576798	-0.141447	0.0784912		RPS6	-0.874387	0.0170049	0.0479126		RPS6	-0.209733	0.261992	0.328949		RPS6	-0.196976	-0.0527	0.447189
RPS6.pS235_236	0.646365	0.751156	0.029541		RPS6.pS235_236	0.587689	0.747017	0.072998		RPS6.pS235_236	0.702286	0.747017	0.677704		RPS6.pS235_236	0.612842	0.589991	0.604882
RPS6.pS240_244	-0.0517443	0.67711	0.0494385		RPS6.pS240_244	-0.237979	0.813904	0.00152588		RPS6.pS240_244	0.648015	0.890739	0.0714111		RPS6.pS240_244	0.879829	1.08103	0.174549
RPS6KB1	0.504934	0.671342	0.0418701		RPS6KB1	0.44076	0.528714	0.0946045		RPS6KB1	0.569987	0.409683	0.487381		RPS6KB1	0.465712	0.366353	0.516662
RPS6KB1.pT389	0.380467	0.341857	0.807739		RPS6KB1.pT389	0.378238	0.416127	0.168823		RPS6KB1.pT389	0.350828	0.506132	0.190094		RPS6KB1.pT389	0.384465	0.440447	0.633993
RPSKA1_2_3	0.368014	0.24366	0.951538		RPSKA1_2_3	0.336119	0.272855	0.761536		RPSKA1_2_3	0.189706	0.147675	0.306046		RPSKA1_2_3	0.270779	0.0470047	0.119751
RPTOR	0.43138	0.436498	0.463135		RPTOR	0.380375	0.457323	0.207764		RPTOR	0.415719	0.423858	0.853638		RPTOR	0.46016	0.301214	0.225848
SIRT1	-0.0475919	0.0943094	0.357544		SIRT1	0.0765338	0.351466	0.0353394		SIRT1	0.157541	0.184281	0.817581		SIRT1	0.19409	0.0200276	0.383973
SIRT6	0.543839	0.450695	0.951538		SIRT6	0.480483	0.491678	0.302795		SIRT6	0.661305	0.525247	0.926514		SIRT6	0.737387	0.780198	0.803869
SMAD1	-1.4007	-1.66291	0.625732		SMAD1	-1.99025	-2.08953	0.803955		SMAD1	-2.0155	-1.71211	0.963226		SMAD1	-1.82959	-1.52493	0.272173
SMAD2	0.0151725	0.190473	0.00524902		SMAD2	0.0238787	-0.115559	0.934082		SMAD2	-0.00572234	-0.307536	0.00106812		SMAD2	-0.162827	-0.337947	0.0817723
SMAD2.pS245_250_255	-0.451017	-0.51507	0.903198		SMAD2.pS245_250_255	-0.481208	-0.45916	0.977966		SMAD2.pS245_250_255	-0.505987	-0.438678	0.328949		SMAD2.pS245_250_255	-0.500202	-0.449783	0.449644
SMAD2.pS465_467	-0.263192	-0.245833	1		SMAD2.pS465_467	-0.328665	-0.327708	0.803955		SMAD2.pS465_467	-0.267092	-0.321986	0.711899		SMAD2.pS465_467	-0.23492	-0.310296	0.773686
SMAD3	-0.324806	-0.0645353	0.295776		SMAD3	-0.213141	0.0722434	0.719727		SMAD3	-0.306634	-0.0884247	0.889969		SMAD3	-0.422569	-0.541488	0.728138
SMAD4	-0.309776	-0.211755	0.0202637		SMAD4	-0.283208	-0.194767	0.359131		SMAD4	-0.27242	-0.194767	0.611221		SMAD4	-0.354265	-0.129699	0.307009
SMAD5	0.147986	0.296428	0.00524902		SMAD5	0.148774	0.275646	0.00262451		SMAD5	0.148023	0.275646	1		SMAD5	0.0261	-0.0973939	0.505957
SMAD5.pS463_465	0.12503	0.0781336	0.855225		SMAD5.pS463_465	0.0880516	0.0898352	0.638672		SMAD5.pS463_465	0.0470253	0.12896	0.284164		SMAD5.pS463_465	0.0318121	0.0685715	0.54175
SMAD6	-0.302413	-0.376612	0.903198		SMAD6	-0.233127	-0.305183	0.934082		SMAD6	-0.365477	-0.366977	0.403763		SMAD6	-0.0481195	-0.26977	0.477844
SOCS2	-3.8028	-3.71507	0.390991		SOCS2	-3.72414	-3.52876	0.389404		SOCS2	-3.63918	-3.6571	0.853638		SOCS2	-3.44324	-3.68777	0.0989059
SPARC	0.211254	0.197618	0.583008		SPARC	0.167154	0.295273	0.389404		SPARC	0.141033	0.212612	0.889969		SPARC	0.12773	0.122549	0.712724
SPI1	0.326452	-0.401999	1		SPI1	0.298427	-0.262713	0.561401		SPI1	-0.643357	-0.101635	0.746658		SPI1	-1.72352	-1.04832	0.198436
SQSTM1	-0.466776	-0.515063	0.216553		SQSTM1	-0.464475	-0.431816	1		SQSTM1	-0.555531	-0.431816	0.403763		SQSTM1	-0.540148	-0.656421	0.326506
SRC	-0.989192	-1.11312	0.855225		SRC	-0.850623	-0.479066	0.421204		SRC	-0.958263	-0.324973	0.781906		SRC	-0.0460176	0.0917857	0.428619
SRC.pT416	0.18354	0.0627594	0.903198		SRC.pT416	0.163668	0.0789254	0.488708		SRC.pT416	0.0731277	0.170996	0.853638		SRC.pT416	0.311001	0.227531	0.136649
SRC.pT527	0.535667	0.987154	0.00305176		SRC.pT527	0.675789	1.45854	0.0946045		SRC.pT527	1.06423	1.46267	1		SRC.pT527	1.03362	1.30227	0.888485
SSBP2	-1.94199	-1.29901	0.104004		SSBP2	-1.80408	-1.45911	0.599487		SSBP2	-1.17068	-1.35803	0.328949		SSBP2	-0.736358	-1.0932	0.613546
STAT1	-0.0321779	0.0178704	0.625732		STAT1	-0.0799451	-0.0977531	0.359131		STAT1	-0.0122584	-0.0872505	0.328949		STAT1	-0.145002	-0.0473971	0.423698
STAT1.pT701	-1.17671	-0.816141	0.0166016		STAT1.pT701	-1.1893	-1.23091	0.934082		STAT1.pT701	-0.838061	-1.21981	0.108887		STAT1.pT701	-0.78749	-1.12213	0.255767
STAT3	-0.230993	-0.126131	0.0418701		STAT3	-0.225493	-0.0587792	0.00201416		STAT3	-0.0885685	-0.0212639	0.746658		STAT3	0.0506464	-0.0194233	0.584379
STAT3.pS727	-0.180312	-0.126926	0.6698		STAT3.pS727	-0.169055	0.0715736	0.389404		STAT3.pS727	0.386413	0.0715736	0.926514		STAT3.pS727	0.393299	0.263039	0.750992
STAT3.pT705	-0.0892066	0.31051	0.0418701		STAT3.pT705	-0.0898379	0.125302	0.00836182		STAT3.pT705	0.507918	0.135546	0.458572		STAT3.pT705	0.484351	0.208974	0.843158
STAT5A	-2.12346	-2.10097	0.193726		STAT5A	-2.11059	-2.24759	0.524475		STAT5A	-2.03872	-2.24759	0.853638		STAT5A	-2.52412	-2.70781	0.876949
STAT5A.pS694	0.405506	0.784746	0.0352783		STAT5A.pS694	0.339648	0.402843	0.151428		STAT5A.pS694	1.0819	0.556105	0.352875		STAT5A.pS694	0.944026	0.298152	0.5011
STAT6.pT641	0.229966	0.48406	0.357544		STAT6.pT641	0.0778872	0.121282	0.524475		STAT6.pT641	0.600234	0.174178	0.547668		STAT6.pT641	0.599575	0.0708018	0.508301
STK11	-0.0516749	-0.0983711	0.6698		STK11	-0.0200644	0.0178973	0.977966		STK11	-0.0982195	0.0178973	0.853638		STK11	-0.0637324	-0.226916	0.158461
STK4	0.294467	0.187527	0.951538		STK4	0.385834	0.313501	0.561401		STK4	0.217519	0.313501	0.817581		STK4	0.314689	0.214868	0.981324
STMN1	0.066503	0.321659	0.390991		STMN1	0.116637	0.234184	0.761536		STMN1	0.23855	0.237005	1		STMN1	-0.174498	-0.0784765	0.952067
SYK	-0.248527	-0.0740986	0.118896		SYK	-0.137796	-0.246638	0.25238		SYK	-0.458237	-0.442079	0.579056		SYK	-0.640318	-0.679629	0.469899
TAPBP	-0.422442	-0.130549	0.0202637		TAPBP	-0.414376	-0.20515	0.135376		TAPBP	-0.121628	-0.251589	0.677704		TAPBP	-0.0398884	-0.287376	0.524069
TAZ	-0.0629095	0.036789	0.583008		TAZ	-0.0595815	-0.0773734	0.719727		TAZ	0.0163098	-0.175041	0.0505371		TAZ	-0.0796895	-0.219723	0.0552105
TCF4	-3.3051	-3.3293	0.325806		TCF4	-3.22421	-3.31858	0.803955		TCF4	-3.32459	-3.31858	0.963226		TCF4	-3.03012	-3.23443	0.2165
TGM2	-1.53557	-1.62524	0.541626		TGM2	-1.54041	-1.45778	0.890381		TGM2	-1.69586	-1.42417	0.487381		TGM2	-1.60588	-1.60509	0.620514
TMEM102	-0.183064	-0.193792	0.0494385		TMEM102	-0.130549	0.0146496	0.454285		TMEM102	-0.0429216	0.286734	0.677704		TMEM102	0.53508	0.421704	0.384886
TNK1	0.283048	0.30549	1		TNK1	0.287745	0.1878	0.761536		TNK1	0.348555	0.1878	0.377823		TNK1	0.462115	0.305697	0.772034
TP53	0.970384	1.3506	0.951538		TP53	1.35762	1.49473	0.421204		TP53	1.26202	1.33839	0.781906		TP53	1.02783	0.793695	0.691449
TP53.pS15	-0.635131	-0.285339	0.0202637		TP53.pS15	-0.633921	-0.16563	0.00152588		TP53.pS15	-0.355452	-0.186806	0.352875		TP53.pS15	-0.356201	-0.290062	0.749959
TRIM24	0.0950016	0.0408103	0.216553		TRIM24	0.0596286	-0.118048	0.187622		TRIM24	-0.000753238	-0.120321	0.328949		TRIM24	-0.237584	-0.410839	0.49934
TSC1	0.45394	0.468885	0.807739		TSC1	0.438981	0.423754	0.890381		TSC1	0.459539	0.398306	0.403763		TSC1	0.291298	0.0999732	0.586294
TSC2	0.290452	0.461765	0.325806		TSC2	0.30779	0.387961	0.488708		TSC2	0.384767	0.378523	0.677704		TSC2	0.37256	0.356093	0.9466
TSC2.pT1462	-0.157024	-0.158244	0.357544		TSC2.pT1462	-0.160952	-0.0767417	0.454285		TSC2.pT1462	-0.127995	-0.0711149	0.206894		TSC2.pT1462	-0.0787646	0.082906	0.180816
TYRO3	0.503298	-0.0312146	0.325806		TYRO3	0.584215	0.0638001	0.934082		TYRO3	0.00715582	0.242113	0.284164		TYRO3	-0.0401281	0.333365	0.435054
VHL	-0.334853	-0.434954	0.104004		VHL	-0.35547	-0.322554	0.638672		VHL	-0.426579	-0.273189	0.120209		VHL	-0.368281	-0.124787	0.425004
WEE1	-0.449763	-0.362187	0.267578		WEE1	-0.403148	-0.223483	0.120544		WEE1	-0.407151	-0.223483	0.51709		WEE1	-0.303563	-0.317996	0.679035
XIAP	0.171395	0.271882	0.357544		XIAP	0.238334	0.439011	0.599487		XIAP	0.223453	0.275139	0.677704		XIAP	0.300206	0.30552	0.563522
XPO1	0.586981	0.482653	0.172607		XPO1	0.570188	0.504182	0.934082		XPO1	0.548557	0.500983	0.781906		XPO1	0.576547	0.268211	0.0862042
YAP1.pS127	-0.437336	0.121331	0.0245361		YAP1.pS127	-0.420774	-0.160858	0.0124512		YAP1.pS127	-0.0298369	-0.21919	0.611221		YAP1.pS127	-0.87603	-0.436844	0.0482827
YES1	0.109043	0.171346	0.951538		YES1	0.17766	0.261583	0.072998		YES1	0.108084	0.261583	0.00933838		YES1	0.051072	0.221804	0.233131
YWHAE	-0.349552	-0.404073	0.903198		YWHAE	-0.255005	-0.262094	0.761536		YWHAE	-0.402986	-0.198559	0.13237		YWHAE	-0.112812	-0.0288154	0.69996
